# Supplementary material for: RPGeNet v2.0: expanding the universe of retinal disease gene interactions network
Source: Database (Oxford). 2019 Nov 11;2019:baz120. doi: 10.1093/database/baz120 (PMC6846243; doi:10.1093/database/baz120)
Supplement: Supplementary_data_baz120 [file supplementary_data_baz120.zip]

Archive with 6 entries (6 files):
- DATABASE-2019-0032.R2_Proof_hi_maindocwithoutfigures_baz120.pdf
- SFigure1_2_3_RPGeNet_Upgrade_2019_Database_baz120.pdf
- SFile1_RPGeNet_Upgrade_2019_Database_Figure3_baz120.json
- SFile2_RPGeNet_Upgrade_2019_Database_Figure7A_baz120.json
- SFile3_RPGeNet_Upgrade_2019_Database_Figure7B_baz120.json
- STable1_2_3_4_5_6_RPGeNet_Upgrade_2019_Database_baz120.pdf
