# Supplementary material for: RPGeNet v2.0: expanding the universe of retinal disease gene interactions network
Source: Database (Oxford). 2019 Nov 11;2019:baz120. doi: 10.1093/database/baz120 (PMC6846243; doi:10.1093/database/baz120)
Supplement: Supplementary_data_baz120 [file supplementary_data_baz120.zip › SFile1_RPGeNet_Upgrade_2019_Database_Figure3_baz120.json]

{"nodes":[{"data":{"name":"ERBIN","level":0,"color":"#000000","inheritance_pattern":0,"nvariants":null,"exp":"NA","gene_disease":0,"id":"ERBIN"},"position":{"x":981.1963777166486,"y":508.422261992211},"group":"nodes","removed":false,"selected":false,"selectable":true,"locked":false,"grabbable":true,"classes":"skeleton no-node-size"},{"data":{"name":"MICAL3","level":0,"color":"#7fb9da","inheritance_pattern":0,"nvariants":109,"exp":"9.43595343475995","gene_disease":0,"id":"MICAL3"},"position":{"x":914.5209608549288,"y":509.0104482640533},"group":"nodes","removed":false,"selected":true,"selectable":true,"locked":false,"grabbable":true,"classes":"skeleton no-node-size"},{"data":{"name":"PSMC5","level":0,"color":"#1e6db2","inheritance_pattern":0,"nvariants":12,"exp":"15.9494967420656","gene_disease":0,"id":"PSMC5"},"position":{"x":958.3603245366579,"y":821.1787516040877},"group":"nodes","removed":false,"selected":false,"selectable":true,"locked":false,"grabbable":true,"classes":"skeleton no-node-size"},{"data":{"name":"CERKL","level":-1,"color":"#9ac8e0","inheritance_pattern":2,"nvariants":33,"exp":"8.07975910913546","gene_disease":2,"id":"CERKL"},"position":{"x":932.2549125415542,"y":673.9319833728421},"group":"nodes","removed":false,"selected":true,"selectable":true,"locked":false,"grabbable":true,"classes":"driver non-syndromic no-node-size"},{"data":{"name":"HSPA4","level":0,"color":"#2272b6","inheritance_pattern":0,"nvariants":35,"exp":"15.590542322821","gene_disease":0,"id":"HSPA4"},"position":{"x":901.9711399887084,"y":809.1788122284172},"group":"nodes","removed":false,"selected":false,"selectable":true,"locked":false,"grabbable":true,"classes":"skeleton no-node-size"},{"data":{"name":"KMT2B","level":0,"color":"#000000","inheritance_pattern":0,"nvariants":null,"exp":"NA","gene_disease":0,"id":"KMT2B"},"position":{"x":1090.6071538108215,"y":730.7602417010715},"group":"nodes","removed":false,"selected":false,"selectable":true,"locked":false,"grabbable":true,"classes":"skeleton no-node-size"},{"data":{"name":"NEUROD1","level":-1,"color":"#3181bd","inheritance_pattern":1,"nvariants":6,"exp":"14.4170057250007","gene_disease":2,"id":"NEUROD1"},"position":{"x":843.8322244827286,"y":785.1964411855986},"group":"nodes","removed":false,"selected":false,"selectable":true,"locked":false,"grabbable":true,"classes":"driver non-syndromic no-node-size"},{"data":{"name":"STK26","level":0,"color":"#000000","inheritance_pattern":0,"nvariants":null,"exp":"NA","gene_disease":0,"id":"STK26"},"position":{"x":1014.2496411956248,"y":809.4382787002609},"group":"nodes","removed":false,"selected":false,"selectable":true,"locked":false,"grabbable":true,"classes":"skeleton no-node-size"},{"data":{"name":"PPM1A","level":0,"color":"#3888c1","inheritance_pattern":0,"nvariants":13,"exp":"13.8633104197279","gene_disease":0,"id":"PPM1A"},"position":{"x":746.6529572400558,"y":572.2112259813423},"group":"nodes","removed":false,"selected":true,"selectable":true,"locked":false,"grabbable":true,"classes":"skeleton no-node-size"},{"data":{"name":"PPM1B","level":0,"color":"#1e6db2","inheritance_pattern":0,"nvariants":11,"exp":"15.9277298590518","gene_disease":0,"id":"PPM1B"},"position":{"x":1070.2099342594465,"y":576.9370660634313},"group":"nodes","removed":false,"selected":false,"selectable":true,"locked":false,"grabbable":true,"classes":"skeleton no-node-size"},{"data":{"name":"SIRT1","level":0,"color":"#58a1cf","inheritance_pattern":0,"nvariants":36,"exp":"11.668546187744","gene_disease":0,"id":"SIRT1"},"position":{"x":1096.4963895955202,"y":625.3597037507333},"group":"nodes","removed":false,"selected":false,"selectable":true,"locked":false,"grabbable":true,"classes":"skeleton no-node-size"},{"data":{"name":"RNF139","level":0,"color":"#2c7cba","inheritance_pattern":0,"nvariants":10,"exp":"14.833411128097","gene_disease":0,"id":"RNF139"},"position":{"x":1032.2432429843036,"y":533.198497709304},"group":"nodes","removed":false,"selected":false,"selectable":true,"locked":false,"grabbable":true,"classes":"skeleton no-node-size"},{"data":{"name":"PPM1G","level":0,"color":"#3f8fc5","inheritance_pattern":0,"nvariants":8,"exp":"13.2935693099369","gene_disease":0,"id":"PPM1G"},"position":{"x":1063.1290964283207,"y":780.5918829520099},"group":"nodes","removed":false,"selected":false,"selectable":true,"locked":false,"grabbable":true,"classes":"skeleton no-node-size"},{"data":{"name":"EIF3G","level":0,"color":"#1865ac","inheritance_pattern":0,"nvariants":27,"exp":"16.6512966707313","gene_disease":0,"id":"EIF3G"},"position":{"x":1096.0135144369806,"y":678.5512495146589},"group":"nodes","removed":false,"selected":false,"selectable":true,"locked":false,"grabbable":true,"classes":"skeleton no-node-size"},{"data":{"name":"VHL","level":0,"color":"#3484bf","inheritance_pattern":0,"nvariants":11,"exp":"14.1720892082341","gene_disease":0,"id":"VHL"},"position":{"x":794.3474141205215,"y":747.1292887818438},"group":"nodes","removed":false,"selected":true,"selectable":true,"locked":false,"grabbable":true,"classes":"skeleton no-node-size"},{"data":{"name":"DEC1","level":0,"color":"#97c6df","inheritance_pattern":0,"nvariants":5,"exp":"8.17529895250029","gene_disease":0,"id":"DEC1"},"position":{"x":669.9998566879182,"y":470.40329928075977},"group":"nodes","removed":false,"selected":false,"selectable":true,"locked":false,"grabbable":true,"classes":"skeleton no-node-size"},{"data":{"name":"PIM1","level":0,"color":"#4090c5","inheritance_pattern":0,"nvariants":21,"exp":"13.2085109940127","gene_disease":0,"id":"PIM1"},"position":{"x":705.9794487357888,"y":362.5282499296958},"group":"nodes","removed":false,"selected":false,"selectable":true,"locked":false,"grabbable":true,"classes":"skeleton no-node-size"},{"data":{"name":"EREG","level":0,"color":"#8abfdd","inheritance_pattern":0,"nvariants":11,"exp":"8.88520371044956","gene_disease":0,"id":"EREG"},"position":{"x":529.6218215168637,"y":636.9325265011064},"group":"nodes","removed":false,"selected":false,"selectable":true,"locked":false,"grabbable":true,"classes":"skeleton no-node-size"},{"data":{"name":"CHTOP","level":0,"color":"#000000","inheritance_pattern":0,"nvariants":11,"exp":"NA","gene_disease":0,"id":"CHTOP"},"position":{"x":709.7352509910787,"y":429.43323995951255},"group":"nodes","removed":false,"selected":false,"selectable":true,"locked":false,"grabbable":true,"classes":"skeleton no-node-size"},{"data":{"name":"DMD","level":-1,"color":"#89bedc","inheritance_pattern":4,"nvariants":134,"exp":"8.93064452979467","gene_disease":2,"id":"DMD"},"position":{"x":800.0990681862415,"y":489.3658176083487},"group":"nodes","removed":false,"selected":false,"selectable":true,"locked":false,"grabbable":true,"classes":"driver non-syndromic no-node-size"},{"data":{"name":"ENAH","level":0,"color":"#3e8ec4","inheritance_pattern":0,"nvariants":51,"exp":"13.3925358168807","gene_disease":0,"id":"ENAH"},"position":{"x":512.5807608264365,"y":555.6395935769186},"group":"nodes","removed":false,"selected":false,"selectable":true,"locked":false,"grabbable":true,"classes":"skeleton no-node-size"},{"data":{"name":"PANK2","level":-1,"color":"#4090c5","inheritance_pattern":2,"nvariants":25,"exp":"13.1782649975476","gene_disease":1,"id":"PANK2"},"position":{"x":660.1973479689884,"y":671.6686202789031},"group":"nodes","removed":false,"selected":false,"selectable":true,"locked":false,"grabbable":true,"classes":"driver syndromic no-node-size"},{"data":{"name":"BSPH1","level":0,"color":"#000000","inheritance_pattern":0,"nvariants":3,"exp":"NA","gene_disease":0,"id":"BSPH1"},"position":{"x":723.0866811418024,"y":666.799716467879},"group":"nodes","removed":false,"selected":false,"selectable":true,"locked":false,"grabbable":true,"classes":"skeleton no-node-size"},{"data":{"name":"TRIM25","level":0,"color":"#77b5d9","inheritance_pattern":0,"nvariants":15,"exp":"9.82604325367571","gene_disease":0,"id":"TRIM25"},"position":{"x":852.2004279088096,"y":560.3024208711735},"group":"nodes","removed":false,"selected":false,"selectable":true,"locked":false,"grabbable":true,"classes":"skeleton no-node-size"},{"data":{"name":"MYC","level":0,"color":"#2e7ebc","inheritance_pattern":0,"nvariants":9,"exp":"14.6486049884437","gene_disease":0,"id":"MYC"},"position":{"x":611.4831978867832,"y":498.48507534659734},"group":"nodes","removed":false,"selected":false,"selectable":true,"locked":false,"grabbable":true,"classes":"skeleton no-node-size"},{"data":{"name":"ATP5IF1","level":0,"color":"#000000","inheritance_pattern":0,"nvariants":null,"exp":"NA","gene_disease":0,"id":"ATP5IF1"},"position":{"x":562.7613103076638,"y":586.4493643572215},"group":"nodes","removed":false,"selected":false,"selectable":true,"locked":false,"grabbable":true,"classes":"skeleton no-node-size"},{"data":{"name":"ESPL1","level":0,"color":"#5da5d1","inheritance_pattern":0,"nvariants":56,"exp":"11.2942676981188","gene_disease":0,"id":"ESPL1"},"position":{"x":752.5376000109452,"y":385.42140303533074},"group":"nodes","removed":false,"selected":false,"selectable":true,"locked":false,"grabbable":true,"classes":"skeleton no-node-size"},{"data":{"name":"ICE2","level":0,"color":"#529dcc","inheritance_pattern":0,"nvariants":null,"exp":"12.0528148320695","gene_disease":0,"id":"ICE2"},"position":{"x":610.6308828420065,"y":379.6633779088944},"group":"nodes","removed":false,"selected":false,"selectable":true,"locked":false,"grabbable":true,"classes":"skeleton no-node-size"},{"data":{"name":"ARL2","level":0,"color":"#125da6","inheritance_pattern":0,"nvariants":7,"exp":"17.2418927342003","gene_disease":0,"id":"ARL2"},"position":{"x":615.5367039672395,"y":563.5700007334627},"group":"nodes","removed":false,"selected":false,"selectable":true,"locked":false,"grabbable":true,"classes":"skeleton no-node-size"},{"data":{"name":"AHI1","level":-1,"color":"#539ecd","inheritance_pattern":2,"nvariants":40,"exp":"11.9867171362039","gene_disease":1,"id":"AHI1"},"position":{"x":555.1039166437416,"y":465.75558952447295},"group":"nodes","removed":false,"selected":false,"selectable":true,"locked":false,"grabbable":true,"classes":"driver syndromic no-node-size"},{"data":{"name":"GNA12","level":0,"color":"#6dafd7","inheritance_pattern":0,"nvariants":8,"exp":"10.3178737535378","gene_disease":0,"id":"GNA12"},"position":{"x":630.2693457190092,"y":611.3515511954434},"group":"nodes","removed":false,"selected":false,"selectable":true,"locked":false,"grabbable":true,"classes":"skeleton no-node-size"},{"data":{"name":"RNF123","level":0,"color":"#58a1cf","inheritance_pattern":0,"nvariants":7,"exp":"11.6765865942602","gene_disease":0,"id":"RNF123"},"position":{"x":574.9513955943032,"y":672.6697263428257},"group":"nodes","removed":false,"selected":false,"selectable":true,"locked":false,"grabbable":true,"classes":"skeleton no-node-size"},{"data":{"name":"AKT1","level":0,"color":"#3a8ac2","inheritance_pattern":0,"nvariants":22,"exp":"13.7063530173313","gene_disease":0,"id":"AKT1"},"position":{"x":802.8495940795996,"y":668.8633087382857},"group":"nodes","removed":false,"selected":false,"selectable":true,"locked":false,"grabbable":true,"classes":"skeleton no-node-size"},{"data":{"name":"ANPEP","level":0,"color":"#63a8d3","inheritance_pattern":0,"nvariants":45,"exp":"11.0191889503389","gene_disease":0,"id":"ANPEP"},"position":{"x":565.330694316443,"y":523.1112283207409},"group":"nodes","removed":false,"selected":false,"selectable":true,"locked":false,"grabbable":true,"classes":"skeleton no-node-size"},{"data":{"name":"ABCC10","level":0,"color":"#519ccc","inheritance_pattern":0,"nvariants":51,"exp":"12.0977998514703","gene_disease":0,"id":"ABCC10"},"position":{"x":614.8053366060735,"y":712.9699241764336},"group":"nodes","removed":false,"selected":false,"selectable":true,"locked":false,"grabbable":true,"classes":"skeleton no-node-size"},{"data":{"name":"PCM1","level":0,"color":"#64a9d3","inheritance_pattern":0,"nvariants":120,"exp":"10.8995316496009","gene_disease":0,"id":"PCM1"},"position":{"x":756.0454251119238,"y":462.59485931768035},"group":"nodes","removed":false,"selected":false,"selectable":true,"locked":false,"grabbable":true,"classes":"skeleton no-node-size"},{"data":{"name":"ERBB4","level":0,"color":"#8fc2de","inheritance_pattern":0,"nvariants":39,"exp":"8.65697697065095","gene_disease":0,"id":"ERBB4"},"position":{"x":560.2990483019372,"y":415.35400677493845},"group":"nodes","removed":false,"selected":false,"selectable":true,"locked":false,"grabbable":true,"classes":"skeleton no-node-size"},{"data":{"name":"CEP131","level":0,"color":"#549fcd","inheritance_pattern":0,"nvariants":null,"exp":"11.8926119228349","gene_disease":0,"id":"CEP131"},"position":{"x":799.0050119676869,"y":423.5051938430891},"group":"nodes","removed":false,"selected":false,"selectable":true,"locked":false,"grabbable":true,"classes":"skeleton no-node-size"},{"data":{"name":"NPM1","level":0,"color":"#1a68ae","inheritance_pattern":0,"nvariants":16,"exp":"16.3672854919756","gene_disease":0,"id":"NPM1"},"position":{"x":666.9553341514215,"y":394.3974064328204},"group":"nodes","removed":false,"selected":false,"selectable":true,"locked":false,"grabbable":true,"classes":"skeleton no-node-size"},{"data":{"name":"CCT5","level":0,"color":"#1f6eb3","inheritance_pattern":0,"nvariants":28,"exp":"15.8922084846677","gene_disease":0,"id":"CCT5"},"position":{"x":616.171837878221,"y":432.3028210777022},"group":"nodes","removed":false,"selected":false,"selectable":true,"locked":false,"grabbable":true,"classes":"skeleton no-node-size"},{"data":{"name":"CEBPB","level":0,"color":"#539ecd","inheritance_pattern":0,"nvariants":9,"exp":"11.9805544007594","gene_disease":0,"id":"CEBPB"},"position":{"x":948.382669247761,"y":398.55907122169975},"group":"nodes","removed":false,"selected":false,"selectable":true,"locked":false,"grabbable":true,"classes":"skeleton no-node-size"},{"data":{"name":"CAPZA2","level":0,"color":"#4695c8","inheritance_pattern":0,"nvariants":9,"exp":"12.7501085658022","gene_disease":0,"id":"CAPZA2"},"position":{"x":890.4747278452065,"y":394.14927503847537},"group":"nodes","removed":false,"selected":false,"selectable":true,"locked":false,"grabbable":true,"classes":"skeleton no-node-size"},{"data":{"name":"CTDSPL","level":0,"color":"#4090c5","inheritance_pattern":0,"nvariants":13,"exp":"13.1683434340327","gene_disease":0,"id":"CTDSPL"},"position":{"x":860.9042950225318,"y":448.8229696607609},"group":"nodes","removed":false,"selected":false,"selectable":true,"locked":false,"grabbable":true,"classes":"skeleton no-node-size"},{"data":{"name":"VAPB","level":0,"color":"#2e7ebc","inheritance_pattern":0,"nvariants":6,"exp":"14.624244480252","gene_disease":0,"id":"VAPB"},"position":{"x":979.7369162358508,"y":446.9616764384533},"group":"nodes","removed":false,"selected":false,"selectable":true,"locked":false,"grabbable":true,"classes":"skeleton no-node-size"},{"data":{"name":"CDC16","level":0,"color":"#1f6eb3","inheritance_pattern":0,"nvariants":33,"exp":"15.8698848457503","gene_disease":0,"id":"CDC16"},"position":{"x":783.392221738957,"y":830.9226850074554},"group":"nodes","removed":false,"selected":false,"selectable":true,"locked":false,"grabbable":true,"classes":"skeleton no-node-size"},{"data":{"name":"AJUBA","level":0,"color":"#6aaed6","inheritance_pattern":0,"nvariants":8,"exp":"10.5180391937692","gene_disease":0,"id":"AJUBA"},"position":{"x":708.5317239226171,"y":724.8838970697434},"group":"nodes","removed":false,"selected":false,"selectable":true,"locked":false,"grabbable":true,"classes":"skeleton no-node-size"},{"data":{"name":"FBXO7","level":0,"color":"#1f6eb3","inheritance_pattern":0,"nvariants":24,"exp":"15.8887542907146","gene_disease":0,"id":"FBXO7"},"position":{"x":671.4642796172333,"y":767.4877038966026},"group":"nodes","removed":false,"selected":false,"selectable":true,"locked":false,"grabbable":true,"classes":"skeleton no-node-size"},{"data":{"name":"CDH1","level":0,"color":"#2575b7","inheritance_pattern":0,"nvariants":30,"exp":"15.3314595626044","gene_disease":0,"id":"CDH1"},"position":{"x":732.5390452005448,"y":829.9413303804054},"group":"nodes","removed":false,"selected":false,"selectable":true,"locked":false,"grabbable":true,"classes":"skeleton no-node-size"},{"data":{"name":"ASB12","level":0,"color":"#74b3d8","inheritance_pattern":0,"nvariants":12,"exp":"10.0277255561404","gene_disease":0,"id":"ASB12"},"position":{"x":684.8726385504885,"y":816.8932292596407},"group":"nodes","removed":false,"selected":false,"selectable":true,"locked":false,"grabbable":true,"classes":"skeleton no-node-size"}],"edges":[{"data":{"ewidth":1,"source":"CERKL","level":0,"id":"CERKL-PPM1A-physical","target":"PPM1A"},"position":{},"group":"edges","removed":false,"selected":false,"selectable":true,"locked":false,"grabbable":true,"classes":"physical"},{"data":{"ewidth":1,"source":"HSPA4","level":0,"id":"HSPA4-CERKL-physical","target":"CERKL"},"position":{},"group":"edges","removed":false,"selected":false,"selectable":true,"locked":false,"grabbable":true,"classes":"physical"},{"data":{"ewidth":1,"source":"CERKL","level":0,"id":"CERKL-NEUROD1-physical","target":"NEUROD1"},"position":{},"group":"edges","removed":false,"selected":false,"selectable":true,"locked":false,"grabbable":true,"classes":"physical"},{"data":{"ewidth":1,"source":"CERKL","level":0,"id":"CERKL-HSPA4-physical","target":"HSPA4"},"position":{},"group":"edges","removed":false,"selected":false,"selectable":true,"locked":false,"grabbable":true,"classes":"physical"},{"data":{"ewidth":1,"source":"CERKL","level":0,"id":"CERKL-PSMC5-physical","target":"PSMC5"},"position":{},"group":"edges","removed":false,"selected":false,"selectable":true,"locked":false,"grabbable":true,"classes":"physical"},{"data":{"ewidth":1,"source":"PPM1G","level":0,"id":"PPM1G-CERKL-physical","target":"CERKL"},"position":{},"group":"edges","removed":false,"selected":false,"selectable":true,"locked":false,"grabbable":true,"classes":"physical"},{"data":{"ewidth":1,"source":"PPM1A","level":0,"id":"PPM1A-CERKL-physical","target":"CERKL"},"position":{},"group":"edges","removed":false,"selected":false,"selectable":true,"locked":false,"grabbable":true,"classes":"physical"},{"data":{"ewidth":1,"source":"CERKL","level":0,"id":"CERKL-MICAL3-physical","target":"MICAL3"},"position":{},"group":"edges","removed":false,"selected":false,"selectable":true,"locked":false,"grabbable":true,"classes":"physical"},{"data":{"ewidth":2,"source":"VHL","level":0,"id":"VHL-CERKL-physical","target":"CERKL"},"position":{},"group":"edges","removed":false,"selected":false,"selectable":true,"locked":false,"grabbable":true,"classes":"physical"},{"data":{"ewidth":1,"source":"EIF3G","level":0,"id":"EIF3G-CERKL-physical","target":"CERKL"},"position":{},"group":"edges","removed":false,"selected":false,"selectable":true,"locked":false,"grabbable":true,"classes":"physical"},{"data":{"ewidth":1,"source":"PPM1B","level":0,"id":"PPM1B-CERKL-physical","target":"CERKL"},"position":{},"group":"edges","removed":false,"selected":false,"selectable":true,"locked":false,"grabbable":true,"classes":"physical"},{"data":{"ewidth":1,"source":"MICAL3","level":0,"id":"MICAL3-CERKL-physical","target":"CERKL"},"position":{},"group":"edges","removed":false,"selected":false,"selectable":true,"locked":false,"grabbable":true,"classes":"physical"},{"data":{"ewidth":1,"source":"NEUROD1","level":0,"id":"NEUROD1-CERKL-physical","target":"CERKL"},"position":{},"group":"edges","removed":false,"selected":false,"selectable":true,"locked":false,"grabbable":true,"classes":"physical"},{"data":{"ewidth":1,"source":"ERBIN","level":0,"id":"ERBIN-CERKL-physical","target":"CERKL"},"position":{},"group":"edges","removed":false,"selected":false,"selectable":true,"locked":false,"grabbable":true,"classes":"physical"},{"data":{"ewidth":1,"source":"CERKL","level":0,"id":"CERKL-STK26-physical","target":"STK26"},"position":{},"group":"edges","removed":false,"selected":false,"selectable":true,"locked":false,"grabbable":true,"classes":"physical"},{"data":{"ewidth":1,"source":"PSMC5","level":0,"id":"PSMC5-CERKL-physical","target":"CERKL"},"position":{},"group":"edges","removed":false,"selected":false,"selectable":true,"locked":false,"grabbable":true,"classes":"physical"},{"data":{"ewidth":1,"source":"CERKL","level":0,"id":"CERKL-ERBIN-physical","target":"ERBIN"},"position":{},"group":"edges","removed":false,"selected":false,"selectable":true,"locked":false,"grabbable":true,"classes":"physical"},{"data":{"ewidth":2,"source":"RNF139","level":0,"id":"RNF139-CERKL-physical","target":"CERKL"},"position":{},"group":"edges","removed":false,"selected":false,"selectable":true,"locked":false,"grabbable":true,"classes":"physical"},{"data":{"ewidth":1,"source":"CERKL","level":0,"id":"CERKL-EIF3G-physical","target":"EIF3G"},"position":{},"group":"edges","removed":false,"selected":false,"selectable":true,"locked":false,"grabbable":true,"classes":"physical"},{"data":{"ewidth":1,"source":"CERKL","level":0,"id":"CERKL-KMT2B-unknown","target":"KMT2B"},"position":{},"group":"edges","removed":false,"selected":false,"selectable":true,"locked":false,"grabbable":true,"classes":"unknown"},{"data":{"ewidth":1,"source":"CERKL","level":0,"id":"CERKL-PPM1B-physical","target":"PPM1B"},"position":{},"group":"edges","removed":false,"selected":false,"selectable":true,"locked":false,"grabbable":true,"classes":"physical"},{"data":{"ewidth":1,"source":"STK26","level":0,"id":"STK26-CERKL-physical","target":"CERKL"},"position":{},"group":"edges","removed":false,"selected":false,"selectable":true,"locked":false,"grabbable":true,"classes":"physical"},{"data":{"ewidth":1,"source":"SIRT1","level":0,"id":"SIRT1-CERKL-physical","target":"CERKL"},"position":{},"group":"edges","removed":false,"selected":false,"selectable":true,"locked":false,"grabbable":true,"classes":"physical"},{"data":{"ewidth":1,"source":"KMT2B","level":0,"id":"KMT2B-CERKL-unknown","target":"CERKL"},"position":{},"group":"edges","removed":false,"selected":false,"selectable":true,"locked":false,"grabbable":true,"classes":"unknown"},{"data":{"ewidth":1,"source":"CERKL","level":0,"id":"CERKL-SIRT1-physical","target":"SIRT1"},"position":{},"group":"edges","removed":false,"selected":false,"selectable":true,"locked":false,"grabbable":true,"classes":"physical"},{"data":{"ewidth":1,"source":"PPM1A","level":0,"id":"PPM1A-RNF123-physical","target":"RNF123"},"position":{},"group":"edges","removed":false,"selected":false,"selectable":true,"locked":false,"grabbable":true,"classes":"physical"},{"data":{"ewidth":1,"source":"ESPL1","level":0,"id":"ESPL1-PPM1A-physical","target":"PPM1A"},"position":{},"group":"edges","removed":false,"selected":false,"selectable":true,"locked":false,"grabbable":true,"classes":"physical"},{"data":{"ewidth":2,"source":"PPM1A","level":0,"id":"PPM1A-DMD-physical","target":"DMD"},"position":{},"group":"edges","removed":false,"selected":false,"selectable":true,"locked":false,"grabbable":true,"classes":"physical"},{"data":{"ewidth":3,"source":"PPM1A","level":0,"id":"PPM1A-CCT5-physical","target":"CCT5"},"position":{},"group":"edges","removed":false,"selected":false,"selectable":true,"locked":false,"grabbable":true,"classes":"physical"},{"data":{"ewidth":1,"source":"PPM1A","level":0,"id":"PPM1A-ARL2-physical","target":"ARL2"},"position":{},"group":"edges","removed":false,"selected":false,"selectable":true,"locked":false,"grabbable":true,"classes":"physical"},{"data":{"ewidth":1,"source":"ARL2","level":0,"id":"ARL2-PPM1A-physical","target":"PPM1A"},"position":{},"group":"edges","removed":false,"selected":false,"selectable":true,"locked":false,"grabbable":true,"classes":"physical"},{"data":{"ewidth":1,"source":"PANK2","level":0,"id":"PANK2-PPM1A-physical","target":"PPM1A"},"position":{},"group":"edges","removed":false,"selected":false,"selectable":true,"locked":false,"grabbable":true,"classes":"physical"},{"data":{"ewidth":1,"source":"PPM1A","level":0,"id":"PPM1A-TRIM25-physical","target":"TRIM25"},"position":{},"group":"edges","removed":false,"selected":false,"selectable":true,"locked":false,"grabbable":true,"classes":"physical"},{"data":{"ewidth":1,"source":"PPM1A","level":0,"id":"PPM1A-NPM1-physical","target":"NPM1"},"position":{},"group":"edges","removed":false,"selected":false,"selectable":true,"locked":false,"grabbable":true,"classes":"physical"},{"data":{"ewidth":1,"source":"PPM1A","level":0,"id":"PPM1A-PIM1-physical","target":"PIM1"},"position":{},"group":"edges","removed":false,"selected":false,"selectable":true,"locked":false,"grabbable":true,"classes":"physical"},{"data":{"ewidth":1,"source":"PPM1A","level":0,"id":"PPM1A-ICE2-physical","target":"ICE2"},"position":{},"group":"edges","removed":false,"selected":false,"selectable":true,"locked":false,"grabbable":true,"classes":"physical"},{"data":{"ewidth":1,"source":"PPM1A","level":0,"id":"PPM1A-PANK2-physical","target":"PANK2"},"position":{},"group":"edges","removed":false,"selected":false,"selectable":true,"locked":false,"grabbable":true,"classes":"physical"},{"data":{"ewidth":1,"source":"AHI1","level":0,"id":"AHI1-PPM1A-physical","target":"PPM1A"},"position":{},"group":"edges","removed":false,"selected":false,"selectable":true,"locked":false,"grabbable":true,"classes":"physical"},{"data":{"ewidth":1,"source":"ERBB4","level":0,"id":"ERBB4-PPM1A-physical","target":"PPM1A"},"position":{},"group":"edges","removed":false,"selected":false,"selectable":true,"locked":false,"grabbable":true,"classes":"physical"},{"data":{"ewidth":1,"source":"ATP5IF1","level":0,"id":"ATP5IF1-PPM1A-physical","target":"PPM1A"},"position":{},"group":"edges","removed":false,"selected":false,"selectable":true,"locked":false,"grabbable":true,"classes":"physical"},{"data":{"ewidth":1,"source":"PPM1A","level":0,"id":"PPM1A-BSPH1-physical","target":"BSPH1"},"position":{},"group":"edges","removed":false,"selected":false,"selectable":true,"locked":false,"grabbable":true,"classes":"physical"},{"data":{"ewidth":2,"source":"ABCC10","level":0,"id":"ABCC10-PPM1A-physical","target":"PPM1A"},"position":{},"group":"edges","removed":false,"selected":false,"selectable":true,"locked":false,"grabbable":true,"classes":"physical"},{"data":{"ewidth":1,"source":"GNA12","level":0,"id":"GNA12-PPM1A-physical","target":"PPM1A"},"position":{},"group":"edges","removed":false,"selected":false,"selectable":true,"locked":false,"grabbable":true,"classes":"physical"},{"data":{"ewidth":1,"source":"EREG","level":0,"id":"EREG-PPM1A-physical","target":"PPM1A"},"position":{},"group":"edges","removed":false,"selected":false,"selectable":true,"locked":false,"grabbable":true,"classes":"physical"},{"data":{"ewidth":2,"source":"CHTOP","level":0,"id":"CHTOP-PPM1A-physical","target":"PPM1A"},"position":{},"group":"edges","removed":false,"selected":false,"selectable":true,"locked":false,"grabbable":true,"classes":"physical"},{"data":{"ewidth":1,"source":"PCM1","level":0,"id":"PCM1-PPM1A-physical","target":"PPM1A"},"position":{},"group":"edges","removed":false,"selected":false,"selectable":true,"locked":false,"grabbable":true,"classes":"physical"},{"data":{"ewidth":4,"source":"PPM1A","level":0,"id":"PPM1A-MYC-physical","target":"MYC"},"position":{},"group":"edges","removed":false,"selected":false,"selectable":true,"locked":false,"grabbable":true,"classes":"physical"},{"data":{"ewidth":1,"source":"RNF123","level":0,"id":"RNF123-PPM1A-physical","target":"PPM1A"},"position":{},"group":"edges","removed":false,"selected":false,"selectable":true,"locked":false,"grabbable":true,"classes":"physical"},{"data":{"ewidth":2,"source":"ANPEP","level":0,"id":"ANPEP-PPM1A-physical","target":"PPM1A"},"position":{},"group":"edges","removed":false,"selected":false,"selectable":true,"locked":false,"grabbable":true,"classes":"physical"},{"data":{"ewidth":1,"source":"PPM1A","level":0,"id":"PPM1A-EREG-physical","target":"EREG"},"position":{},"group":"edges","removed":false,"selected":false,"selectable":true,"locked":false,"grabbable":true,"classes":"physical"},{"data":{"ewidth":7,"source":"AKT1","level":0,"id":"AKT1-PPM1A-physical","target":"PPM1A"},"position":{},"group":"edges","removed":false,"selected":false,"selectable":true,"locked":false,"grabbable":true,"classes":"physical"},{"data":{"ewidth":2,"source":"PPM1A","level":0,"id":"PPM1A-ENAH-physical","target":"ENAH"},"position":{},"group":"edges","removed":false,"selected":false,"selectable":true,"locked":false,"grabbable":true,"classes":"physical"},{"data":{"ewidth":1,"source":"CEP131","level":0,"id":"CEP131-PPM1A-physical","target":"PPM1A"},"position":{},"group":"edges","removed":false,"selected":false,"selectable":true,"locked":false,"grabbable":true,"classes":"physical"},{"data":{"ewidth":2,"source":"DMD","level":0,"id":"DMD-PPM1A-physical","target":"PPM1A"},"position":{},"group":"edges","removed":false,"selected":false,"selectable":true,"locked":false,"grabbable":true,"classes":"physical"},{"data":{"ewidth":1,"source":"DEC1","level":0,"id":"DEC1-PPM1A-physical","target":"PPM1A"},"position":{},"group":"edges","removed":false,"selected":false,"selectable":true,"locked":false,"grabbable":true,"classes":"physical"},{"data":{"ewidth":1,"source":"PPM1A","level":0,"id":"PPM1A-AHI1-physical","target":"AHI1"},"position":{},"group":"edges","removed":false,"selected":false,"selectable":true,"locked":false,"grabbable":true,"classes":"physical"},{"data":{"ewidth":1,"source":"PPM1A","level":0,"id":"PPM1A-ESPL1-physical","target":"ESPL1"},"position":{},"group":"edges","removed":false,"selected":false,"selectable":true,"locked":false,"grabbable":true,"classes":"physical"},{"data":{"ewidth":1,"source":"CEBPB","level":0,"id":"CEBPB-MICAL3-physical","target":"MICAL3"},"position":{},"group":"edges","removed":false,"selected":false,"selectable":true,"locked":false,"grabbable":true,"classes":"physical"},{"data":{"ewidth":1,"source":"CAPZA2","level":0,"id":"CAPZA2-MICAL3-physical","target":"MICAL3"},"position":{},"group":"edges","removed":false,"selected":false,"selectable":true,"locked":false,"grabbable":true,"classes":"physical"},{"data":{"ewidth":1,"source":"CTDSPL","level":0,"id":"CTDSPL-MICAL3-physical","target":"MICAL3"},"position":{},"group":"edges","removed":false,"selected":false,"selectable":true,"locked":false,"grabbable":true,"classes":"physical"},{"data":{"ewidth":1,"source":"TRIM25","level":0,"id":"TRIM25-MICAL3-physical","target":"MICAL3"},"position":{},"group":"edges","removed":false,"selected":false,"selectable":true,"locked":false,"grabbable":true,"classes":"physical"},{"data":{"ewidth":1,"source":"MICAL3","level":0,"id":"MICAL3-VAPB-physical","target":"VAPB"},"position":{},"group":"edges","removed":false,"selected":false,"selectable":true,"locked":false,"grabbable":true,"classes":"physical"},{"data":{"ewidth":1,"source":"AKT1","level":0,"id":"AKT1-VHL-physical","target":"VHL"},"position":{},"group":"edges","removed":false,"selected":false,"selectable":true,"locked":false,"grabbable":true,"classes":"physical"},{"data":{"ewidth":1,"source":"CDH1","level":0,"id":"CDH1-VHL-physical","target":"VHL"},"position":{},"group":"edges","removed":false,"selected":false,"selectable":true,"locked":false,"grabbable":true,"classes":"physical"},{"data":{"ewidth":4,"source":"ASB12","level":0,"id":"ASB12-VHL-physical","target":"VHL"},"position":{},"group":"edges","removed":false,"selected":false,"selectable":true,"locked":false,"grabbable":true,"classes":"physical"},{"data":{"ewidth":7,"source":"AJUBA","level":0,"id":"AJUBA-VHL-physical","target":"VHL"},"position":{},"group":"edges","removed":false,"selected":false,"selectable":true,"locked":false,"grabbable":true,"classes":"physical"},{"data":{"ewidth":4,"source":"CDC16","level":0,"id":"CDC16-VHL-physical","target":"VHL"},"position":{},"group":"edges","removed":false,"selected":false,"selectable":true,"locked":false,"grabbable":true,"classes":"physical"},{"data":{"ewidth":4,"source":"FBXO7","level":0,"id":"FBXO7-VHL-physical","target":"VHL"},"position":{},"group":"edges","removed":false,"selected":false,"selectable":true,"locked":false,"grabbable":true,"classes":"physical"}]}
