# Supplementary material for: RPGeNet v2.0: expanding the universe of retinal disease gene interactions network
Source: Database (Oxford). 2019 Nov 11;2019:baz120. doi: 10.1093/database/baz120 (PMC6846243; doi:10.1093/database/baz120)
Supplement: Supplementary_data_baz120 [file supplementary_data_baz120.zip › SFile2_RPGeNet_Upgrade_2019_Database_Figure7A_baz120.json]

{"nodes":[{"data":{"name":"NAP1L1","level":0,"color":"#f8fccb","inheritance_pattern":0,"nvariants":16,"exp":"15.9362434126916","gene_disease":0,"id":"NAP1L1"},"position":{"x":931.973167181237,"y":302.0023180825103},"group":"nodes","removed":false,"selected":false,"selectable":true,"locked":false,"grabbable":true,"classes":"skeleton"},{"data":{"name":"HNRNPK","level":0,"color":"#feffc0","inheritance_pattern":0,"nvariants":17,"exp":"17.8065313153223","gene_disease":0,"id":"HNRNPK"},"position":{"x":844.4864436445819,"y":226.01676367566023},"group":"nodes","removed":false,"selected":false,"selectable":true,"locked":false,"grabbable":true,"classes":"skeleton"},{"data":{"name":"SMAD4","level":0,"color":"#f6fbd0","inheritance_pattern":0,"nvariants":17,"exp":"13.9185080874628","gene_disease":0,"id":"SMAD4"},"position":{"x":690.123242900307,"y":494.92523088733304},"group":"nodes","removed":false,"selected":false,"selectable":true,"locked":false,"grabbable":true,"classes":"skeleton"},{"data":{"name":"PDE6B","level":-1,"color":"#d42d27","inheritance_pattern":3,"nvariants":63,"exp":"13.824560657286","gene_disease":1,"id":"PDE6B"},"position":{"x":951.0302317551846,"y":362.4672402866301},"group":"nodes","removed":false,"selected":false,"selectable":true,"locked":false,"grabbable":true,"classes":"driver syndromic"},{"data":{"name":"RHOD","level":0,"color":"#fff8b5","inheritance_pattern":0,"nvariants":12,"exp":"10.9526262343124","gene_disease":0,"id":"RHOD"},"position":{"x":890.847573609772,"y":524.1698549073113},"group":"nodes","removed":false,"selected":false,"selectable":true,"locked":false,"grabbable":true,"classes":"skeleton"},{"data":{"name":"PDE6H","level":-1,"color":"#a50026","inheritance_pattern":3,"nvariants":4,"exp":"15.7647878332382","gene_disease":2,"id":"PDE6H"},"position":{"x":951.1808002854673,"y":425.65102465870393},"group":"nodes","removed":false,"selected":false,"selectable":true,"locked":false,"grabbable":true,"classes":"driver non-syndromic"},{"data":{"name":"NR1D1","level":0,"color":"#fca55d","inheritance_pattern":0,"nvariants":4,"exp":"12.4946159178721","gene_disease":0,"id":"NR1D1"},"position":{"x":439.89385300927086,"y":186.1703031931593},"group":"nodes","removed":false,"selected":false,"selectable":true,"locked":false,"grabbable":true,"classes":"skeleton"},{"data":{"name":"PIAS3","level":0,"color":"#fed889","inheritance_pattern":0,"nvariants":29,"exp":"15.2753270961846","gene_disease":0,"id":"PIAS3"},"position":{"x":574.8216431674579,"y":-30.977615874131345},"group":"nodes","removed":false,"selected":false,"selectable":true,"locked":false,"grabbable":true,"classes":"skeleton"},{"data":{"name":"EDF1","level":0,"color":"#fcfec5","inheritance_pattern":0,"nvariants":9,"exp":"16.8941115628882","gene_disease":0,"id":"EDF1"},"position":{"x":727.2686745176919,"y":211.36691640980865},"group":"nodes","removed":false,"selected":false,"selectable":true,"locked":false,"grabbable":true,"classes":"skeleton"},{"data":{"name":"PPP2R5C","level":0,"color":"#f7fcce","inheritance_pattern":0,"nvariants":22,"exp":"15.1023181162948","gene_disease":0,"id":"PPP2R5C"},"position":{"x":934.2662258819627,"y":473.53786500534426},"group":"nodes","removed":false,"selected":false,"selectable":true,"locked":false,"grabbable":true,"classes":"skeleton"},{"data":{"name":"RPGR","level":-1,"color":"#d6eef5","inheritance_pattern":4,"nvariants":157,"exp":"9.76034340520193","gene_disease":3,"id":"RPGR"},"position":{"x":762.4373193613611,"y":516.4059105345116},"group":"nodes","removed":false,"selected":false,"selectable":true,"locked":false,"grabbable":true,"classes":"driver both"},{"data":{"name":"FLT1","level":0,"color":"#fff5af","inheritance_pattern":0,"nvariants":55,"exp":"12.4685846491065","gene_disease":0,"id":"FLT1"},"position":{"x":481.47127093276447,"y":73.03443504178848},"group":"nodes","removed":false,"selected":false,"selectable":true,"locked":false,"grabbable":true,"classes":"skeleton"},{"data":{"name":"RORB","level":1,"color":"#fa9b58","inheritance_pattern":0,"nvariants":12,"exp":"11.5641191115289","gene_disease":0,"id":"RORB"},"position":{"x":837.2709038761487,"y":534.2978357979199},"group":"nodes","removed":false,"selected":false,"selectable":true,"locked":false,"grabbable":true,"classes":"lvl1"},{"data":{"name":"MAPK8","level":0,"color":"#fff6b1","inheritance_pattern":0,"nvariants":7,"exp":"10.4844502815181","gene_disease":0,"id":"MAPK8"},"position":{"x":900.5403728100075,"y":249.50025806284663},"group":"nodes","removed":false,"selected":false,"selectable":true,"locked":false,"grabbable":true,"classes":"skeleton"},{"data":{"name":"NR2E3","level":-1,"color":"#f1fad9","inheritance_pattern":3,"nvariants":26,"exp":"12.1697328166761","gene_disease":3,"id":"NR2E3"},"position":{"x":600.3514179044994,"y":110.8717723410132},"group":"nodes","removed":false,"selected":false,"selectable":true,"locked":false,"grabbable":true,"classes":"driver both"},{"data":{"name":"TMEM37","level":0,"color":"#000000","inheritance_pattern":0,"nvariants":17,"exp":"NA","gene_disease":0,"id":"TMEM37"},"position":{"x":712.8969264744173,"y":139.34777763274988},"group":"nodes","removed":false,"selected":false,"selectable":true,"locked":false,"grabbable":true,"classes":"skeleton"},{"data":{"name":"NCOA2","level":0,"color":"#f2fad6","inheritance_pattern":0,"nvariants":33,"exp":"13.0512653651977","gene_disease":0,"id":"NCOA2"},"position":{"x":724.9290209709836,"y":73.30341708318018},"group":"nodes","removed":false,"selected":false,"selectable":true,"locked":false,"grabbable":true,"classes":"skeleton"},{"data":{"name":"TAAR5","level":0,"color":"#000000","inheritance_pattern":0,"nvariants":25,"exp":"NA","gene_disease":0,"id":"TAAR5"},"position":{"x":654.7681894074013,"y":443.263975507583},"group":"nodes","removed":false,"selected":false,"selectable":true,"locked":false,"grabbable":true,"classes":"skeleton"},{"data":{"name":"CRX","level":-1,"color":"#fdb769","inheritance_pattern":3,"nvariants":16,"exp":"12.1906465037376","gene_disease":2,"id":"CRX"},"position":{"x":422.392397336749,"y":371.54698945742587},"group":"nodes","removed":false,"selected":false,"selectable":true,"locked":false,"grabbable":true,"classes":"driver non-syndromic"},{"data":{"name":"RHO","level":-1,"color":"#a50026","inheritance_pattern":3,"nvariants":23,"exp":"19.3100135303828","gene_disease":2,"id":"RHO"},"position":{"x":573.3732427405706,"y":261.4474827392565},"group":"nodes","removed":false,"selected":false,"selectable":true,"locked":false,"grabbable":true,"classes":"driver non-syndromic"},{"data":{"name":"EPHB2","level":0,"color":"#f6fbd0","inheritance_pattern":0,"nvariants":41,"exp":"10.2303754836267","gene_disease":0,"id":"EPHB2"},"position":{"x":785.7876477864664,"y":206.1937312530318},"group":"nodes","removed":false,"selected":false,"selectable":true,"locked":false,"grabbable":true,"classes":"skeleton"},{"data":{"name":"NRL","level":-1,"color":"#a50026","inheritance_pattern":3,"nvariants":11,"exp":"18.5567747882231","gene_disease":3,"id":"NRL"},"position":{"x":770.6290879786504,"y":374.7581923671634},"group":"nodes","removed":false,"selected":false,"selectable":true,"locked":false,"grabbable":true,"classes":"driver both"},{"data":{"name":"FIZ1","level":1,"color":"#fffebe","inheritance_pattern":0,"nvariants":17,"exp":"12.9269852474324","gene_disease":0,"id":"FIZ1"},"position":{"x":641.8009733556983,"y":298.16193131963433},"group":"nodes","removed":false,"selected":false,"selectable":true,"locked":false,"grabbable":true,"classes":"lvl1"},{"data":{"name":"PRTN3","level":0,"color":"#eaf7e6","inheritance_pattern":0,"nvariants":12,"exp":"12.2073724990073","gene_disease":0,"id":"PRTN3"},"position":{"x":645.0884611376931,"y":-32.225011516862054},"group":"nodes","removed":false,"selected":false,"selectable":true,"locked":false,"grabbable":true,"classes":"skeleton"},{"data":{"name":"MRC1","level":0,"color":"#fee294","inheritance_pattern":0,"nvariants":16,"exp":"13.6072148297916","gene_disease":0,"id":"MRC1"},"position":{"x":705.9588825680582,"y":1.4424514951807197},"group":"nodes","removed":false,"selected":false,"selectable":true,"locked":false,"grabbable":true,"classes":"skeleton"},{"data":{"name":"ESR1","level":0,"color":"#fff6b1","inheritance_pattern":0,"nvariants":23,"exp":"12.5991963014616","gene_disease":0,"id":"ESR1"},"position":{"x":511.98504469592353,"y":7.002482585249638},"group":"nodes","removed":false,"selected":false,"selectable":true,"locked":false,"grabbable":true,"classes":"skeleton"},{"data":{"name":"KCNV2","level":-1,"color":"#a50026","inheritance_pattern":2,"nvariants":37,"exp":"15.3832690500318","gene_disease":2,"id":"KCNV2"},"position":{"x":339.7732568274697,"y":515.4232738793706},"group":"nodes","removed":false,"selected":false,"selectable":true,"locked":false,"grabbable":true,"classes":"driver non-syndromic"},{"data":{"name":"SAMD7","level":0,"color":"#d02927","inheritance_pattern":0,"nvariants":18,"exp":"14.6889226475973","gene_disease":0,"id":"SAMD7"},"position":{"x":565.3439130951044,"y":472.7923744724373},"group":"nodes","removed":false,"selected":false,"selectable":true,"locked":false,"grabbable":true,"classes":"skeleton"},{"data":{"name":"BANF1","level":0,"color":"#feffc0","inheritance_pattern":0,"nvariants":4,"exp":"11.3212273644977","gene_disease":0,"id":"BANF1"},"position":{"x":263.3621224340165,"y":282.907847051954},"group":"nodes","removed":false,"selected":false,"selectable":true,"locked":false,"grabbable":true,"classes":"skeleton"},{"data":{"name":"ATXN7","level":-1,"color":"#feefa6","inheritance_pattern":1,"nvariants":41,"exp":"9.70524060867933","gene_disease":2,"id":"ATXN7"},"position":{"x":313.49900441496635,"y":240.5039683365471},"group":"nodes","removed":false,"selected":false,"selectable":true,"locked":false,"grabbable":true,"classes":"driver non-syndromic"},{"data":{"name":"AANAT","level":0,"color":"#fff5af","inheritance_pattern":0,"nvariants":10,"exp":"12.4498566145988","gene_disease":0,"id":"AANAT"},"position":{"x":370.3155575037176,"y":223.26754552407428},"group":"nodes","removed":false,"selected":false,"selectable":true,"locked":false,"grabbable":true,"classes":"skeleton"},{"data":{"name":"KAT2A","level":0,"color":"#f2fad6","inheritance_pattern":0,"nvariants":46,"exp":"13.5421299597394","gene_disease":0,"id":"KAT2A"},"position":{"x":256.4956174578257,"y":405.72016897622444},"group":"nodes","removed":false,"selected":false,"selectable":true,"locked":false,"grabbable":true,"classes":"skeleton"},{"data":{"name":"IGF1","level":0,"color":"#fffebe","inheritance_pattern":0,"nvariants":5,"exp":"13.5687593469444","gene_disease":0,"id":"IGF1"},"position":{"x":246.77373350891162,"y":346.1684602072828},"group":"nodes","removed":false,"selected":false,"selectable":true,"locked":false,"grabbable":true,"classes":"skeleton"},{"data":{"name":"PRKN","level":0,"color":"#000000","inheritance_pattern":0,"nvariants":null,"exp":"NA","gene_disease":0,"id":"PRKN"},"position":{"x":512.7684764273686,"y":516.2342953129486},"group":"nodes","removed":false,"selected":false,"selectable":true,"locked":false,"grabbable":true,"classes":"skeleton"},{"data":{"name":"KAT2B","level":0,"color":"#000000","inheritance_pattern":0,"nvariants":32,"exp":"NA","gene_disease":0,"id":"KAT2B"},"position":{"x":283.7093389902613,"y":471.36782509378463},"group":"nodes","removed":false,"selected":false,"selectable":true,"locked":false,"grabbable":true,"classes":"skeleton"},{"data":{"name":"OTX2","level":-1,"color":"#a50026","inheritance_pattern":1,"nvariants":9,"exp":"16.3971184831666","gene_disease":3,"id":"OTX2"},"position":{"x":455.4824893751479,"y":536.7415402598093},"group":"nodes","removed":false,"selected":false,"selectable":true,"locked":false,"grabbable":true,"classes":"driver both"},{"data":{"name":"LIF","level":0,"color":"#fffdbc","inheritance_pattern":0,"nvariants":8,"exp":"12.8724064226374","gene_disease":0,"id":"LIF"},"position":{"x":398.4499505329611,"y":535.1200163933892},"group":"nodes","removed":false,"selected":false,"selectable":true,"locked":false,"grabbable":true,"classes":"skeleton"}],"edges":[{"data":{"ewidth":1,"source":"NR2E3","level":0,"id":"NR2E3-PRTN3-unknown","target":"PRTN3"},"position":{},"group":"edges","removed":false,"selected":false,"selectable":true,"locked":false,"grabbable":true,"classes":"unknown"},{"data":{"ewidth":1,"source":"MAPK8","level":0,"id":"MAPK8-NRL-unknown","target":"NRL"},"position":{},"group":"edges","removed":false,"selected":false,"selectable":true,"locked":false,"grabbable":true,"classes":"unknown"},{"data":{"ewidth":1,"source":"EDF1","level":0,"id":"EDF1-NRL-physical","target":"NRL"},"position":{},"group":"edges","removed":false,"selected":false,"selectable":true,"locked":false,"grabbable":true,"classes":"physical"},{"data":{"ewidth":5,"source":"NR2E3","level":0,"id":"NR2E3-TMEM37-unknown","target":"TMEM37"},"position":{},"group":"edges","removed":false,"selected":false,"selectable":true,"locked":false,"grabbable":true,"classes":"unknown"},{"data":{"ewidth":1,"source":"NRL","level":0,"id":"NRL-TAAR5-physical","target":"TAAR5"},"position":{},"group":"edges","removed":false,"selected":false,"selectable":true,"locked":false,"grabbable":true,"classes":"physical"},{"data":{"ewidth":1,"source":"NRL","level":0,"id":"NRL-RPGR-physical","target":"RPGR"},"position":{},"group":"edges","removed":false,"selected":false,"selectable":true,"locked":false,"grabbable":true,"classes":"physical"},{"data":{"ewidth":1,"source":"NR2E3","level":0,"id":"NR2E3-NRL-physical","target":"NRL"},"position":{},"group":"edges","removed":false,"selected":false,"selectable":true,"locked":false,"grabbable":true,"classes":"physical"},{"data":{"ewidth":1,"source":"NRL","level":0,"id":"NRL-RHOD-unknown","target":"RHOD"},"position":{},"group":"edges","removed":false,"selected":false,"selectable":true,"locked":false,"grabbable":true,"classes":"unknown"},{"data":{"ewidth":1,"source":"RHO","level":0,"id":"RHO-NR2E3-physical","target":"NR2E3"},"position":{},"group":"edges","removed":false,"selected":false,"selectable":true,"locked":false,"grabbable":true,"classes":"physical"},{"data":{"ewidth":1,"source":"NRL","level":0,"id":"NRL-PDE6B-unknown","target":"PDE6B"},"position":{},"group":"edges","removed":false,"selected":false,"selectable":true,"locked":false,"grabbable":true,"classes":"unknown"},{"data":{"ewidth":1,"source":"NR2E3","level":0,"id":"NR2E3-ESR1-physical","target":"ESR1"},"position":{},"group":"edges","removed":false,"selected":false,"selectable":true,"locked":false,"grabbable":true,"classes":"physical"},{"data":{"ewidth":1,"source":"PPP2R5C","level":0,"id":"PPP2R5C-NRL-physical","target":"NRL"},"position":{},"group":"edges","removed":false,"selected":false,"selectable":true,"locked":false,"grabbable":true,"classes":"physical"},{"data":{"ewidth":1,"source":"PPP2R5C","level":0,"id":"PPP2R5C-NRL-unknown","target":"NRL"},"position":{},"group":"edges","removed":false,"selected":false,"selectable":true,"locked":false,"grabbable":true,"classes":"unknown"},{"data":{"ewidth":1,"source":"NR2E3","level":0,"id":"NR2E3-PIAS3-unknown","target":"PIAS3"},"position":{},"group":"edges","removed":false,"selected":false,"selectable":true,"locked":false,"grabbable":true,"classes":"unknown"},{"data":{"ewidth":2,"source":"CRX","level":0,"id":"CRX-NR2E3-physical","target":"NR2E3"},"position":{},"group":"edges","removed":false,"selected":false,"selectable":true,"locked":false,"grabbable":true,"classes":"physical"},{"data":{"ewidth":1,"source":"TAAR5","level":0,"id":"TAAR5-NRL-physical","target":"NRL"},"position":{},"group":"edges","removed":false,"selected":false,"selectable":true,"locked":false,"grabbable":true,"classes":"physical"},{"data":{"ewidth":1,"source":"HNRNPK","level":0,"id":"HNRNPK-NRL-physical","target":"NRL"},"position":{},"group":"edges","removed":false,"selected":false,"selectable":true,"locked":false,"grabbable":true,"classes":"physical"},{"data":{"ewidth":1,"source":"NRL","level":0,"id":"NRL-EPHB2-physical","target":"EPHB2"},"position":{},"group":"edges","removed":false,"selected":false,"selectable":true,"locked":false,"grabbable":true,"classes":"physical"},{"data":{"ewidth":1,"source":"RPGR","level":0,"id":"RPGR-NRL-physical","target":"NRL"},"position":{},"group":"edges","removed":false,"selected":false,"selectable":true,"locked":false,"grabbable":true,"classes":"physical"},{"data":{"ewidth":1,"source":"SMAD4","level":0,"id":"SMAD4-NRL-unknown","target":"NRL"},"position":{},"group":"edges","removed":false,"selected":false,"selectable":true,"locked":false,"grabbable":true,"classes":"unknown"},{"data":{"ewidth":1,"source":"NR2E3","level":0,"id":"NR2E3-NR1D1-physical","target":"NR1D1"},"position":{},"group":"edges","removed":false,"selected":false,"selectable":true,"locked":false,"grabbable":true,"classes":"physical"},{"data":{"ewidth":4,"source":"NR2E3","level":0,"id":"NR2E3-NR1D1-unknown","target":"NR1D1"},"position":{},"group":"edges","removed":false,"selected":false,"selectable":true,"locked":false,"grabbable":true,"classes":"unknown"},{"data":{"ewidth":1,"source":"NRL","level":0,"id":"NRL-PDE6H-unknown","target":"PDE6H"},"position":{},"group":"edges","removed":false,"selected":false,"selectable":true,"locked":false,"grabbable":true,"classes":"unknown"},{"data":{"ewidth":1,"source":"NRL","level":0,"id":"NRL-SMAD4-unknown","target":"SMAD4"},"position":{},"group":"edges","removed":false,"selected":false,"selectable":true,"locked":false,"grabbable":true,"classes":"unknown"},{"data":{"ewidth":1,"source":"EPHB2","level":0,"id":"EPHB2-NRL-physical","target":"NRL"},"position":{},"group":"edges","removed":false,"selected":false,"selectable":true,"locked":false,"grabbable":true,"classes":"physical"},{"data":{"ewidth":1,"source":"NR2E3","level":0,"id":"NR2E3-FLT1-unknown","target":"FLT1"},"position":{},"group":"edges","removed":false,"selected":false,"selectable":true,"locked":false,"grabbable":true,"classes":"unknown"},{"data":{"ewidth":1,"source":"PRTN3","level":0,"id":"PRTN3-NR2E3-unknown","target":"NR2E3"},"position":{},"group":"edges","removed":false,"selected":false,"selectable":true,"locked":false,"grabbable":true,"classes":"unknown"},{"data":{"ewidth":1,"source":"MRC1","level":0,"id":"MRC1-NR2E3-physical","target":"NR2E3"},"position":{},"group":"edges","removed":false,"selected":false,"selectable":true,"locked":false,"grabbable":true,"classes":"physical"},{"data":{"ewidth":1,"source":"NRL","level":0,"id":"NRL-NR2E3-physical","target":"NR2E3"},"position":{},"group":"edges","removed":false,"selected":false,"selectable":true,"locked":false,"grabbable":true,"classes":"physical"},{"data":{"ewidth":1,"source":"PDE6H","level":0,"id":"PDE6H-NRL-unknown","target":"NRL"},"position":{},"group":"edges","removed":false,"selected":false,"selectable":true,"locked":false,"grabbable":true,"classes":"unknown"},{"data":{"ewidth":1,"source":"NRL","level":1,"id":"NRL-RORB-physical","target":"RORB"},"position":{},"group":"edges","removed":false,"selected":false,"selectable":true,"locked":false,"grabbable":true,"classes":"physical"},{"data":{"ewidth":5,"source":"TMEM37","level":1,"id":"TMEM37-NR2E3-unknown","target":"NR2E3"},"position":{},"group":"edges","removed":false,"selected":false,"selectable":true,"locked":false,"grabbable":true,"classes":"unknown"},{"data":{"ewidth":2,"source":"NAP1L1","level":0,"id":"NAP1L1-NRL-physical","target":"NRL"},"position":{},"group":"edges","removed":false,"selected":false,"selectable":true,"locked":false,"grabbable":true,"classes":"physical"},{"data":{"ewidth":2,"source":"NR2E3","level":0,"id":"NR2E3-CRX-physical","target":"CRX"},"position":{},"group":"edges","removed":false,"selected":false,"selectable":true,"locked":false,"grabbable":true,"classes":"physical"},{"data":{"ewidth":1,"source":"PIAS3","level":0,"id":"PIAS3-NR2E3-unknown","target":"NR2E3"},"position":{},"group":"edges","removed":false,"selected":false,"selectable":true,"locked":false,"grabbable":true,"classes":"unknown"},{"data":{"ewidth":1,"source":"PDE6B","level":0,"id":"PDE6B-NRL-unknown","target":"NRL"},"position":{},"group":"edges","removed":false,"selected":false,"selectable":true,"locked":false,"grabbable":true,"classes":"unknown"},{"data":{"ewidth":3,"source":"FIZ1","level":1,"id":"FIZ1-NRL-physical","target":"NRL"},"position":{},"group":"edges","removed":false,"selected":false,"selectable":true,"locked":false,"grabbable":true,"classes":"physical"},{"data":{"ewidth":1,"source":"FIZ1","level":1,"id":"FIZ1-NRL-unknown","target":"NRL"},"position":{},"group":"edges","removed":false,"selected":false,"selectable":true,"locked":false,"grabbable":true,"classes":"unknown"},{"data":{"ewidth":1,"source":"RORB","level":1,"id":"RORB-NRL-physical","target":"NRL"},"position":{},"group":"edges","removed":false,"selected":false,"selectable":true,"locked":false,"grabbable":true,"classes":"physical"},{"data":{"ewidth":1,"source":"NR2E3","level":0,"id":"NR2E3-NCOA2-unknown","target":"NCOA2"},"position":{},"group":"edges","removed":false,"selected":false,"selectable":true,"locked":false,"grabbable":true,"classes":"unknown"},{"data":{"ewidth":3,"source":"NRL","level":1,"id":"NRL-FIZ1-physical","target":"FIZ1"},"position":{},"group":"edges","removed":false,"selected":false,"selectable":true,"locked":false,"grabbable":true,"classes":"physical"},{"data":{"ewidth":1,"source":"NRL","level":1,"id":"NRL-FIZ1-unknown","target":"FIZ1"},"position":{},"group":"edges","removed":false,"selected":false,"selectable":true,"locked":false,"grabbable":true,"classes":"unknown"},{"data":{"ewidth":1,"source":"NRL","level":1,"id":"NRL-PPP2R5C-physical","target":"PPP2R5C"},"position":{},"group":"edges","removed":false,"selected":false,"selectable":true,"locked":false,"grabbable":true,"classes":"physical"},{"data":{"ewidth":1,"source":"NRL","level":1,"id":"NRL-PPP2R5C-unknown","target":"PPP2R5C"},"position":{},"group":"edges","removed":false,"selected":false,"selectable":true,"locked":false,"grabbable":true,"classes":"unknown"},{"data":{"ewidth":1,"source":"NRL","level":0,"id":"NRL-EDF1-physical","target":"EDF1"},"position":{},"group":"edges","removed":false,"selected":false,"selectable":true,"locked":false,"grabbable":true,"classes":"physical"},{"data":{"ewidth":2,"source":"NRL","level":0,"id":"NRL-NAP1L1-physical","target":"NAP1L1"},"position":{},"group":"edges","removed":false,"selected":false,"selectable":true,"locked":false,"grabbable":true,"classes":"physical"},{"data":{"ewidth":1,"source":"NR1D1","level":0,"id":"NR1D1-NR2E3-physical","target":"NR2E3"},"position":{},"group":"edges","removed":false,"selected":false,"selectable":true,"locked":false,"grabbable":true,"classes":"physical"},{"data":{"ewidth":4,"source":"NR1D1","level":0,"id":"NR1D1-NR2E3-unknown","target":"NR2E3"},"position":{},"group":"edges","removed":false,"selected":false,"selectable":true,"locked":false,"grabbable":true,"classes":"unknown"},{"data":{"ewidth":1,"source":"NRL","level":0,"id":"NRL-MAPK8-unknown","target":"MAPK8"},"position":{},"group":"edges","removed":false,"selected":false,"selectable":true,"locked":false,"grabbable":true,"classes":"unknown"},{"data":{"ewidth":1,"source":"NR2E3","level":0,"id":"NR2E3-MRC1-physical","target":"MRC1"},"position":{},"group":"edges","removed":false,"selected":false,"selectable":true,"locked":false,"grabbable":true,"classes":"physical"},{"data":{"ewidth":1,"source":"CRX","level":0,"id":"CRX-NRL-physical","target":"NRL"},"position":{},"group":"edges","removed":false,"selected":false,"selectable":true,"locked":false,"grabbable":true,"classes":"physical"},{"data":{"ewidth":3,"source":"CRX","level":0,"id":"CRX-NRL-unknown","target":"NRL"},"position":{},"group":"edges","removed":false,"selected":false,"selectable":true,"locked":false,"grabbable":true,"classes":"unknown"},{"data":{"ewidth":1,"source":"NCOA2","level":0,"id":"NCOA2-NR2E3-unknown","target":"NR2E3"},"position":{},"group":"edges","removed":false,"selected":false,"selectable":true,"locked":false,"grabbable":true,"classes":"unknown"},{"data":{"ewidth":1,"source":"FLT1","level":0,"id":"FLT1-NR2E3-unknown","target":"NR2E3"},"position":{},"group":"edges","removed":false,"selected":false,"selectable":true,"locked":false,"grabbable":true,"classes":"unknown"},{"data":{"ewidth":1,"source":"NR2E3","level":0,"id":"NR2E3-RHO-physical","target":"RHO"},"position":{},"group":"edges","removed":false,"selected":false,"selectable":true,"locked":false,"grabbable":true,"classes":"physical"},{"data":{"ewidth":1,"source":"RHOD","level":0,"id":"RHOD-NRL-unknown","target":"NRL"},"position":{},"group":"edges","removed":false,"selected":false,"selectable":true,"locked":false,"grabbable":true,"classes":"unknown"},{"data":{"ewidth":1,"source":"NRL","level":0,"id":"NRL-CRX-physical","target":"CRX"},"position":{},"group":"edges","removed":false,"selected":false,"selectable":true,"locked":false,"grabbable":true,"classes":"physical"},{"data":{"ewidth":3,"source":"NRL","level":0,"id":"NRL-CRX-unknown","target":"CRX"},"position":{},"group":"edges","removed":false,"selected":false,"selectable":true,"locked":false,"grabbable":true,"classes":"unknown"},{"data":{"ewidth":1,"source":"NRL","level":0,"id":"NRL-HNRNPK-physical","target":"HNRNPK"},"position":{},"group":"edges","removed":false,"selected":false,"selectable":true,"locked":false,"grabbable":true,"classes":"physical"},{"data":{"ewidth":1,"source":"ESR1","level":0,"id":"ESR1-NR2E3-physical","target":"NR2E3"},"position":{},"group":"edges","removed":false,"selected":false,"selectable":true,"locked":false,"grabbable":true,"classes":"physical"},{"data":{"ewidth":1,"source":"CRX","level":1,"id":"CRX-FIZ1-physical","target":"FIZ1"},"position":{},"group":"edges","removed":false,"selected":false,"selectable":true,"locked":false,"grabbable":true,"classes":"physical"},{"data":{"ewidth":1,"source":"CRX","level":0,"id":"CRX-NR1D1-physical","target":"NR1D1"},"position":{},"group":"edges","removed":false,"selected":false,"selectable":true,"locked":false,"grabbable":true,"classes":"physical"},{"data":{"ewidth":1,"source":"CRX","level":0,"id":"CRX-KCNV2-physical","target":"KCNV2"},"position":{},"group":"edges","removed":false,"selected":false,"selectable":true,"locked":false,"grabbable":true,"classes":"physical"},{"data":{"ewidth":1,"source":"CRX","level":0,"id":"CRX-AANAT-physical","target":"AANAT"},"position":{},"group":"edges","removed":false,"selected":false,"selectable":true,"locked":false,"grabbable":true,"classes":"physical"},{"data":{"ewidth":1,"source":"CRX","level":0,"id":"CRX-KAT2B-physical","target":"KAT2B"},"position":{},"group":"edges","removed":false,"selected":false,"selectable":true,"locked":false,"grabbable":true,"classes":"physical"},{"data":{"ewidth":1,"source":"CRX","level":0,"id":"CRX-IGF1-physical","target":"IGF1"},"position":{},"group":"edges","removed":false,"selected":false,"selectable":true,"locked":false,"grabbable":true,"classes":"physical"},{"data":{"ewidth":2,"source":"OTX2","level":0,"id":"OTX2-CRX-physical","target":"CRX"},"position":{},"group":"edges","removed":false,"selected":false,"selectable":true,"locked":false,"grabbable":true,"classes":"physical"},{"data":{"ewidth":2,"source":"OTX2","level":0,"id":"OTX2-CRX-unknown","target":"CRX"},"position":{},"group":"edges","removed":false,"selected":false,"selectable":true,"locked":false,"grabbable":true,"classes":"unknown"},{"data":{"ewidth":1,"source":"ATXN7","level":0,"id":"ATXN7-CRX-physical","target":"CRX"},"position":{},"group":"edges","removed":false,"selected":false,"selectable":true,"locked":false,"grabbable":true,"classes":"physical"},{"data":{"ewidth":3,"source":"RHO","level":0,"id":"RHO-CRX-physical","target":"CRX"},"position":{},"group":"edges","removed":false,"selected":false,"selectable":true,"locked":false,"grabbable":true,"classes":"physical"},{"data":{"ewidth":1,"source":"RHO","level":0,"id":"RHO-CRX-unknown","target":"CRX"},"position":{},"group":"edges","removed":false,"selected":false,"selectable":true,"locked":false,"grabbable":true,"classes":"unknown"},{"data":{"ewidth":1,"source":"CRX","level":0,"id":"CRX-ATXN7-physical","target":"ATXN7"},"position":{},"group":"edges","removed":false,"selected":false,"selectable":true,"locked":false,"grabbable":true,"classes":"physical"},{"data":{"ewidth":1,"source":"KAT2B","level":0,"id":"KAT2B-CRX-physical","target":"CRX"},"position":{},"group":"edges","removed":false,"selected":false,"selectable":true,"locked":false,"grabbable":true,"classes":"physical"},{"data":{"ewidth":1,"source":"AANAT","level":0,"id":"AANAT-CRX-physical","target":"CRX"},"position":{},"group":"edges","removed":false,"selected":false,"selectable":true,"locked":false,"grabbable":true,"classes":"physical"},{"data":{"ewidth":1,"source":"SAMD7","level":0,"id":"SAMD7-CRX-physical","target":"CRX"},"position":{},"group":"edges","removed":false,"selected":false,"selectable":true,"locked":false,"grabbable":true,"classes":"physical"},{"data":{"ewidth":1,"source":"SAMD7","level":0,"id":"SAMD7-CRX-unknown","target":"CRX"},"position":{},"group":"edges","removed":false,"selected":false,"selectable":true,"locked":false,"grabbable":true,"classes":"unknown"},{"data":{"ewidth":1,"source":"LIF","level":0,"id":"LIF-CRX-physical","target":"CRX"},"position":{},"group":"edges","removed":false,"selected":false,"selectable":true,"locked":false,"grabbable":true,"classes":"physical"},{"data":{"ewidth":1,"source":"IGF1","level":0,"id":"IGF1-CRX-physical","target":"CRX"},"position":{},"group":"edges","removed":false,"selected":false,"selectable":true,"locked":false,"grabbable":true,"classes":"physical"},{"data":{"ewidth":1,"source":"CRX","level":1,"id":"CRX-LIF-physical","target":"LIF"},"position":{},"group":"edges","removed":false,"selected":false,"selectable":true,"locked":false,"grabbable":true,"classes":"physical"},{"data":{"ewidth":1,"source":"BANF1","level":0,"id":"BANF1-CRX-unknown","target":"CRX"},"position":{},"group":"edges","removed":false,"selected":false,"selectable":true,"locked":false,"grabbable":true,"classes":"unknown"},{"data":{"ewidth":1,"source":"KAT2A","level":0,"id":"KAT2A-CRX-physical","target":"CRX"},"position":{},"group":"edges","removed":false,"selected":false,"selectable":true,"locked":false,"grabbable":true,"classes":"physical"},{"data":{"ewidth":1,"source":"FIZ1","level":1,"id":"FIZ1-CRX-physical","target":"CRX"},"position":{},"group":"edges","removed":false,"selected":false,"selectable":true,"locked":false,"grabbable":true,"classes":"physical"},{"data":{"ewidth":1,"source":"CRX","level":0,"id":"CRX-PRKN-physical","target":"PRKN"},"position":{},"group":"edges","removed":false,"selected":false,"selectable":true,"locked":false,"grabbable":true,"classes":"physical"},{"data":{"ewidth":3,"source":"CRX","level":0,"id":"CRX-RHO-physical","target":"RHO"},"position":{},"group":"edges","removed":false,"selected":false,"selectable":true,"locked":false,"grabbable":true,"classes":"physical"},{"data":{"ewidth":1,"source":"CRX","level":0,"id":"CRX-RHO-unknown","target":"RHO"},"position":{},"group":"edges","removed":false,"selected":false,"selectable":true,"locked":false,"grabbable":true,"classes":"unknown"},{"data":{"ewidth":1,"source":"CRX","level":0,"id":"CRX-SAMD7-physical","target":"SAMD7"},"position":{},"group":"edges","removed":false,"selected":false,"selectable":true,"locked":false,"grabbable":true,"classes":"physical"},{"data":{"ewidth":1,"source":"CRX","level":0,"id":"CRX-SAMD7-unknown","target":"SAMD7"},"position":{},"group":"edges","removed":false,"selected":false,"selectable":true,"locked":false,"grabbable":true,"classes":"unknown"},{"data":{"ewidth":1,"source":"CRX","level":0,"id":"CRX-KAT2A-physical","target":"KAT2A"},"position":{},"group":"edges","removed":false,"selected":false,"selectable":true,"locked":false,"grabbable":true,"classes":"physical"},{"data":{"ewidth":2,"source":"CRX","level":0,"id":"CRX-OTX2-physical","target":"OTX2"},"position":{},"group":"edges","removed":false,"selected":false,"selectable":true,"locked":false,"grabbable":true,"classes":"physical"},{"data":{"ewidth":2,"source":"CRX","level":0,"id":"CRX-OTX2-unknown","target":"OTX2"},"position":{},"group":"edges","removed":false,"selected":false,"selectable":true,"locked":false,"grabbable":true,"classes":"unknown"},{"data":{"ewidth":1,"source":"CRX","level":0,"id":"CRX-BANF1-unknown","target":"BANF1"},"position":{},"group":"edges","removed":false,"selected":false,"selectable":true,"locked":false,"grabbable":true,"classes":"unknown"},{"data":{"ewidth":1,"source":"PRKN","level":0,"id":"PRKN-CRX-physical","target":"CRX"},"position":{},"group":"edges","removed":false,"selected":false,"selectable":true,"locked":false,"grabbable":true,"classes":"physical"},{"data":{"ewidth":1,"source":"NR1D1","level":0,"id":"NR1D1-CRX-physical","target":"CRX"},"position":{},"group":"edges","removed":false,"selected":false,"selectable":true,"locked":false,"grabbable":true,"classes":"physical"},{"data":{"ewidth":1,"source":"KCNV2","level":0,"id":"KCNV2-CRX-physical","target":"CRX"},"position":{},"group":"edges","removed":false,"selected":false,"selectable":true,"locked":false,"grabbable":true,"classes":"physical"}]}
