# Supplementary material for: RPGeNet v2.0: expanding the universe of retinal disease gene interactions network
Source: Database (Oxford). 2019 Nov 11;2019:baz120. doi: 10.1093/database/baz120 (PMC6846243; doi:10.1093/database/baz120)
Supplement: Supplementary_data_baz120 [file supplementary_data_baz120.zip › SFile3_RPGeNet_Upgrade_2019_Database_Figure7B_baz120.json]

{"edges":[{"data":{"ewidth":4,"source":"NR1D1","level":0,"id":"NR1D1-NR2E3-unknown","target":"NR2E3"},"position":{},"group":"edges","removed":false,"selected":false,"selectable":true,"locked":false,"grabbable":true,"classes":"unknown"},{"data":{"ewidth":1,"source":"NRL","level":0,"id":"NRL-MAPK8-unknown","target":"MAPK8"},"position":{},"group":"edges","removed":false,"selected":false,"selectable":true,"locked":false,"grabbable":true,"classes":"unknown"},{"data":{"ewidth":1,"source":"LIF","level":0,"id":"LIF-CRX-physical","target":"CRX"},"position":{},"group":"edges","removed":false,"selected":false,"selectable":true,"locked":false,"grabbable":true,"classes":"physical"},{"data":{"ewidth":1,"source":"ESR1","level":0,"id":"ESR1-NR2E3-physical","target":"NR2E3"},"position":{},"group":"edges","removed":false,"selected":false,"selectable":true,"locked":false,"grabbable":true,"classes":"physical"},{"data":{"ewidth":1,"source":"NRL","level":0,"id":"NRL-HNRNPK-physical","target":"HNRNPK"},"position":{},"group":"edges","removed":false,"selected":false,"selectable":true,"locked":false,"grabbable":true,"classes":"physical"},{"data":{"ewidth":3,"source":"NRL","level":0,"id":"NRL-CRX-unknown","target":"CRX"},"position":{},"group":"edges","removed":false,"selected":false,"selectable":true,"locked":false,"grabbable":true,"classes":"unknown"},{"data":{"ewidth":1,"source":"NRL","level":0,"id":"NRL-CRX-physical","target":"CRX"},"position":{},"group":"edges","removed":false,"selected":false,"selectable":true,"locked":false,"grabbable":true,"classes":"physical"},{"data":{"ewidth":2,"source":"CRX","level":0,"id":"CRX-OTX2-physical","target":"OTX2"},"position":{},"group":"edges","removed":false,"selected":false,"selectable":true,"locked":false,"grabbable":true,"classes":"physical"},{"data":{"ewidth":2,"source":"OTX2","level":0,"id":"OTX2-CRX-unknown","target":"CRX"},"position":{},"group":"edges","removed":false,"selected":false,"selectable":true,"locked":false,"grabbable":true,"classes":"unknown"},{"data":{"ewidth":1,"source":"NCOA2","level":0,"id":"NCOA2-NR2E3-unknown","target":"NR2E3"},"position":{},"group":"edges","removed":false,"selected":false,"selectable":true,"locked":false,"grabbable":true,"classes":"unknown"},{"data":{"ewidth":3,"source":"CRX","level":0,"id":"CRX-NRL-unknown","target":"NRL"},"position":{},"group":"edges","removed":false,"selected":false,"selectable":true,"locked":false,"grabbable":true,"classes":"unknown"},{"data":{"ewidth":1,"source":"CRX","level":0,"id":"CRX-NRL-physical","target":"NRL"},"position":{},"group":"edges","removed":false,"selected":false,"selectable":true,"locked":false,"grabbable":true,"classes":"physical"},{"data":{"ewidth":1,"source":"KAT2A","level":0,"id":"KAT2A-CRX-physical","target":"CRX"},"position":{},"group":"edges","removed":false,"selected":false,"selectable":true,"locked":false,"grabbable":true,"classes":"physical"},{"data":{"ewidth":1,"source":"MAPK8","level":0,"id":"MAPK8-NRL-unknown","target":"NRL"},"position":{},"group":"edges","removed":false,"selected":false,"selectable":true,"locked":false,"grabbable":true,"classes":"unknown"},{"data":{"ewidth":1,"source":"EDF1","level":0,"id":"EDF1-NRL-physical","target":"NRL"},"position":{},"group":"edges","removed":false,"selected":false,"selectable":true,"locked":false,"grabbable":true,"classes":"physical"},{"data":{"ewidth":1,"source":"ATXN7","level":0,"id":"ATXN7-CRX-physical","target":"CRX"},"position":{},"group":"edges","removed":false,"selected":false,"selectable":true,"locked":false,"grabbable":true,"classes":"physical"},{"data":{"ewidth":1,"source":"CRX","level":0,"id":"CRX-KAT2A-physical","target":"KAT2A"},"position":{},"group":"edges","removed":false,"selected":false,"selectable":true,"locked":false,"grabbable":true,"classes":"physical"},{"data":{"ewidth":1,"source":"CRX","level":0,"id":"CRX-KAT2B-physical","target":"KAT2B"},"position":{},"group":"edges","removed":false,"selected":false,"selectable":true,"locked":false,"grabbable":true,"classes":"physical"},{"data":{"ewidth":1,"source":"NR2E3","level":0,"id":"NR2E3-NRL-physical","target":"NRL"},"position":{},"group":"edges","removed":false,"selected":false,"selectable":true,"locked":false,"grabbable":true,"classes":"physical"},{"data":{"ewidth":1,"source":"KAT2B","level":0,"id":"KAT2B-CRX-physical","target":"CRX"},"position":{},"group":"edges","removed":false,"selected":false,"selectable":true,"locked":false,"grabbable":true,"classes":"physical"},{"data":{"ewidth":1,"source":"NR2E3","level":0,"id":"NR2E3-ESR1-physical","target":"ESR1"},"position":{},"group":"edges","removed":false,"selected":false,"selectable":true,"locked":false,"grabbable":true,"classes":"physical"},{"data":{"ewidth":1,"source":"CRX","level":1,"id":"CRX-FIZ1-physical","target":"FIZ1"},"position":{},"group":"edges","removed":false,"selected":false,"selectable":true,"locked":false,"grabbable":true,"classes":"physical"},{"data":{"ewidth":1,"source":"CRX","level":0,"id":"CRX-NR1D1-physical","target":"NR1D1"},"position":{},"group":"edges","removed":false,"selected":false,"selectable":true,"locked":false,"grabbable":true,"classes":"physical"},{"data":{"ewidth":1,"source":"NR2E3","level":0,"id":"NR2E3-PIAS3-unknown","target":"PIAS3"},"position":{},"group":"edges","removed":false,"selected":false,"selectable":true,"locked":false,"grabbable":true,"classes":"unknown"},{"data":{"ewidth":2,"source":"CRX","level":0,"id":"CRX-NR2E3-physical","target":"NR2E3"},"position":{},"group":"edges","removed":false,"selected":false,"selectable":true,"locked":false,"grabbable":true,"classes":"physical"},{"data":{"ewidth":1,"source":"CRX","level":0,"id":"CRX-ATXN7-physical","target":"ATXN7"},"position":{},"group":"edges","removed":false,"selected":false,"selectable":true,"locked":false,"grabbable":true,"classes":"physical"},{"data":{"ewidth":1,"source":"HNRNPK","level":0,"id":"HNRNPK-NRL-physical","target":"NRL"},"position":{},"group":"edges","removed":false,"selected":false,"selectable":true,"locked":false,"grabbable":true,"classes":"physical"},{"data":{"ewidth":1,"source":"CRX","level":1,"id":"CRX-LIF-physical","target":"LIF"},"position":{},"group":"edges","removed":false,"selected":false,"selectable":true,"locked":false,"grabbable":true,"classes":"physical"},{"data":{"ewidth":1,"source":"CRX","level":0,"id":"CRX-IGF1-physical","target":"IGF1"},"position":{},"group":"edges","removed":false,"selected":false,"selectable":true,"locked":false,"grabbable":true,"classes":"physical"},{"data":{"ewidth":1,"source":"SMAD4","level":0,"id":"SMAD4-NRL-unknown","target":"NRL"},"position":{},"group":"edges","removed":false,"selected":false,"selectable":true,"locked":false,"grabbable":true,"classes":"unknown"},{"data":{"ewidth":1,"source":"NR2E3","level":0,"id":"NR2E3-NR1D1-physical","target":"NR1D1"},"position":{},"group":"edges","removed":false,"selected":false,"selectable":true,"locked":false,"grabbable":true,"classes":"physical"},{"data":{"ewidth":4,"source":"NR2E3","level":0,"id":"NR2E3-NR1D1-unknown","target":"NR1D1"},"position":{},"group":"edges","removed":false,"selected":false,"selectable":true,"locked":false,"grabbable":true,"classes":"unknown"},{"data":{"ewidth":1,"source":"NRL","level":0,"id":"NRL-SMAD4-unknown","target":"SMAD4"},"position":{},"group":"edges","removed":false,"selected":false,"selectable":true,"locked":false,"grabbable":true,"classes":"unknown"},{"data":{"ewidth":1,"source":"PRKN","level":0,"id":"PRKN-CRX-physical","target":"CRX"},"position":{},"group":"edges","removed":false,"selected":false,"selectable":true,"locked":false,"grabbable":true,"classes":"physical"},{"data":{"ewidth":2,"source":"OTX2","level":0,"id":"OTX2-CRX-physical","target":"CRX"},"position":{},"group":"edges","removed":false,"selected":false,"selectable":true,"locked":false,"grabbable":true,"classes":"physical"},{"data":{"ewidth":1,"source":"FIZ1","level":1,"id":"FIZ1-CRX-physical","target":"CRX"},"position":{},"group":"edges","removed":false,"selected":false,"selectable":true,"locked":false,"grabbable":true,"classes":"physical"},{"data":{"ewidth":1,"source":"CRX","level":0,"id":"CRX-PRKN-physical","target":"PRKN"},"position":{},"group":"edges","removed":false,"selected":false,"selectable":true,"locked":false,"grabbable":true,"classes":"physical"},{"data":{"ewidth":1,"source":"NRL","level":0,"id":"NRL-NR2E3-physical","target":"NR2E3"},"position":{},"group":"edges","removed":false,"selected":false,"selectable":true,"locked":false,"grabbable":true,"classes":"physical"},{"data":{"ewidth":1,"source":"NRL","level":1,"id":"NRL-RORB-physical","target":"RORB"},"position":{},"group":"edges","removed":false,"selected":false,"selectable":true,"locked":false,"grabbable":true,"classes":"physical"},{"data":{"ewidth":2,"source":"CRX","level":0,"id":"CRX-OTX2-unknown","target":"OTX2"},"position":{},"group":"edges","removed":false,"selected":false,"selectable":true,"locked":false,"grabbable":true,"classes":"unknown"},{"data":{"ewidth":2,"source":"NR2E3","level":0,"id":"NR2E3-CRX-physical","target":"CRX"},"position":{},"group":"edges","removed":false,"selected":false,"selectable":true,"locked":false,"grabbable":true,"classes":"physical"},{"data":{"ewidth":1,"source":"PIAS3","level":0,"id":"PIAS3-NR2E3-unknown","target":"NR2E3"},"position":{},"group":"edges","removed":false,"selected":false,"selectable":true,"locked":false,"grabbable":true,"classes":"unknown"},{"data":{"ewidth":3,"source":"FIZ1","level":1,"id":"FIZ1-NRL-physical","target":"NRL"},"position":{},"group":"edges","removed":false,"selected":false,"selectable":true,"locked":false,"grabbable":true,"classes":"physical"},{"data":{"ewidth":1,"source":"FIZ1","level":1,"id":"FIZ1-NRL-unknown","target":"NRL"},"position":{},"group":"edges","removed":false,"selected":false,"selectable":true,"locked":false,"grabbable":true,"classes":"unknown"},{"data":{"ewidth":1,"source":"RORB","level":1,"id":"RORB-NRL-physical","target":"NRL"},"position":{},"group":"edges","removed":false,"selected":false,"selectable":true,"locked":false,"grabbable":true,"classes":"physical"},{"data":{"ewidth":1,"source":"NR2E3","level":0,"id":"NR2E3-NCOA2-unknown","target":"NCOA2"},"position":{},"group":"edges","removed":false,"selected":false,"selectable":true,"locked":false,"grabbable":true,"classes":"unknown"},{"data":{"ewidth":3,"source":"NRL","level":1,"id":"NRL-FIZ1-physical","target":"FIZ1"},"position":{},"group":"edges","removed":false,"selected":false,"selectable":true,"locked":false,"grabbable":true,"classes":"physical"},{"data":{"ewidth":1,"source":"NRL","level":1,"id":"NRL-FIZ1-unknown","target":"FIZ1"},"position":{},"group":"edges","removed":false,"selected":false,"selectable":true,"locked":false,"grabbable":true,"classes":"unknown"},{"data":{"ewidth":1,"source":"IGF1","level":0,"id":"IGF1-CRX-physical","target":"CRX"},"position":{},"group":"edges","removed":false,"selected":false,"selectable":true,"locked":false,"grabbable":true,"classes":"physical"},{"data":{"ewidth":1,"source":"NR1D1","level":0,"id":"NR1D1-CRX-physical","target":"CRX"},"position":{},"group":"edges","removed":false,"selected":false,"selectable":true,"locked":false,"grabbable":true,"classes":"physical"},{"data":{"ewidth":1,"source":"NRL","level":0,"id":"NRL-EDF1-physical","target":"EDF1"},"position":{},"group":"edges","removed":false,"selected":false,"selectable":true,"locked":false,"grabbable":true,"classes":"physical"},{"data":{"ewidth":1,"source":"NR1D1","level":0,"id":"NR1D1-NR2E3-physical","target":"NR2E3"},"position":{},"group":"edges","removed":false,"selected":false,"selectable":true,"locked":false,"grabbable":true,"classes":"physical"},{"data":{"ewidth":5,"source":"KAT2A","level":1,"id":"KAT2A-KAT2B-physical","target":"KAT2B"},"position":{},"group":"edges","removed":false,"selected":false,"selectable":true,"locked":false,"grabbable":true,"classes":"physical"},{"data":{"ewidth":2,"source":"MAPK8","level":1,"id":"MAPK8-SMAD4-physical","target":"SMAD4"},"position":{},"group":"edges","removed":false,"selected":false,"selectable":true,"locked":false,"grabbable":true,"classes":"physical"},{"data":{"ewidth":1,"source":"IGF1","level":1,"id":"IGF1-LIF-physical","target":"LIF"},"position":{},"group":"edges","removed":false,"selected":false,"selectable":true,"locked":false,"grabbable":true,"classes":"physical"},{"data":{"ewidth":2,"source":"SMAD4","level":1,"id":"SMAD4-PIAS3-physical","target":"PIAS3"},"position":{},"group":"edges","removed":false,"selected":false,"selectable":true,"locked":false,"grabbable":true,"classes":"physical"},{"data":{"ewidth":3,"source":"HNRNPK","level":1,"id":"HNRNPK-MAPK8-physical","target":"MAPK8"},"position":{},"group":"edges","removed":false,"selected":false,"selectable":true,"locked":false,"grabbable":true,"classes":"physical"},{"data":{"ewidth":2,"source":"ESR1","level":1,"id":"ESR1-NCOA2-physical","target":"NCOA2"},"position":{},"group":"edges","removed":false,"selected":false,"selectable":true,"locked":false,"grabbable":true,"classes":"physical"},{"data":{"ewidth":1,"source":"PIAS3","level":1,"id":"PIAS3-ESR1-physical","target":"ESR1"},"position":{},"group":"edges","removed":false,"selected":false,"selectable":true,"locked":false,"grabbable":true,"classes":"physical"},{"data":{"ewidth":5,"source":"KAT2B","level":1,"id":"KAT2B-KAT2A-physical","target":"KAT2A"},"position":{},"group":"edges","removed":false,"selected":false,"selectable":true,"locked":false,"grabbable":true,"classes":"physical"},{"data":{"ewidth":1,"source":"KAT2B","level":1,"id":"KAT2B-NCOA2-physical","target":"NCOA2"},"position":{},"group":"edges","removed":false,"selected":false,"selectable":true,"locked":false,"grabbable":true,"classes":"physical"},{"data":{"ewidth":2,"source":"SMAD4","level":1,"id":"SMAD4-MAPK8-physical","target":"MAPK8"},"position":{},"group":"edges","removed":false,"selected":false,"selectable":true,"locked":false,"grabbable":true,"classes":"physical"},{"data":{"ewidth":1,"source":"NCOA2","level":1,"id":"NCOA2-KAT2B-physical","target":"KAT2B"},"position":{},"group":"edges","removed":false,"selected":false,"selectable":true,"locked":false,"grabbable":true,"classes":"physical"},{"data":{"ewidth":2,"source":"PIAS3","level":1,"id":"PIAS3-SMAD4-physical","target":"SMAD4"},"position":{},"group":"edges","removed":false,"selected":false,"selectable":true,"locked":false,"grabbable":true,"classes":"physical"},{"data":{"ewidth":1,"source":"PRKN","level":1,"id":"PRKN-HNRNPK-physical","target":"HNRNPK"},"position":{},"group":"edges","removed":false,"selected":false,"selectable":true,"locked":false,"grabbable":true,"classes":"physical"},{"data":{"ewidth":1,"source":"HNRNPK","level":0,"id":"HNRNPK-PIAS3-physical","target":"PIAS3"},"position":{},"group":"edges","removed":false,"selected":false,"selectable":true,"locked":false,"grabbable":true,"classes":"physical"},{"data":{"ewidth":38,"source":"PRKN","level":1,"id":"PRKN-PRKN-physical","target":"PRKN"},"position":{},"group":"edges","removed":false,"selected":false,"selectable":true,"locked":false,"grabbable":true,"classes":"physical"},{"data":{"ewidth":1,"source":"SMAD4","level":1,"id":"SMAD4-ESR1-physical","target":"ESR1"},"position":{},"group":"edges","removed":false,"selected":false,"selectable":true,"locked":false,"grabbable":true,"classes":"physical"},{"data":{"ewidth":10,"source":"KAT2B","level":1,"id":"KAT2B-KAT2B-physical","target":"KAT2B"},"position":{},"group":"edges","removed":false,"selected":false,"selectable":true,"locked":false,"grabbable":true,"classes":"physical"},{"data":{"ewidth":5,"source":"KAT2B","level":0,"id":"KAT2B-ATXN7-physical","target":"ATXN7"},"position":{},"group":"edges","removed":false,"selected":false,"selectable":true,"locked":false,"grabbable":true,"classes":"physical"},{"data":{"ewidth":1,"source":"KAT2B","level":0,"id":"KAT2B-ATXN7-unknown","target":"ATXN7"},"position":{},"group":"edges","removed":false,"selected":false,"selectable":true,"locked":false,"grabbable":true,"classes":"unknown"},{"data":{"ewidth":1,"source":"ESR1","level":1,"id":"ESR1-SMAD4-physical","target":"SMAD4"},"position":{},"group":"edges","removed":false,"selected":false,"selectable":true,"locked":false,"grabbable":true,"classes":"physical"},{"data":{"ewidth":1,"source":"HNRNPK","level":1,"id":"HNRNPK-PRKN-physical","target":"PRKN"},"position":{},"group":"edges","removed":false,"selected":false,"selectable":true,"locked":false,"grabbable":true,"classes":"physical"},{"data":{"ewidth":5,"source":"KAT2A","level":1,"id":"KAT2A-ATXN7-physical","target":"ATXN7"},"position":{},"group":"edges","removed":false,"selected":false,"selectable":true,"locked":false,"grabbable":true,"classes":"physical"},{"data":{"ewidth":1,"source":"KAT2B","level":1,"id":"KAT2B-ESR1-physical","target":"ESR1"},"position":{},"group":"edges","removed":false,"selected":false,"selectable":true,"locked":false,"grabbable":true,"classes":"physical"},{"data":{"ewidth":5,"source":"ATXN7","level":1,"id":"ATXN7-KAT2A-physical","target":"KAT2A"},"position":{},"group":"edges","removed":false,"selected":false,"selectable":true,"locked":false,"grabbable":true,"classes":"physical"},{"data":{"ewidth":1,"source":"MAPK8","level":1,"id":"MAPK8-IGF1-physical","target":"IGF1"},"position":{},"group":"edges","removed":false,"selected":false,"selectable":true,"locked":false,"grabbable":true,"classes":"physical"},{"data":{"ewidth":1,"source":"PIAS3","level":1,"id":"PIAS3-HNRNPK-physical","target":"HNRNPK"},"position":{},"group":"edges","removed":false,"selected":false,"selectable":true,"locked":false,"grabbable":true,"classes":"physical"},{"data":{"ewidth":1,"source":"IGF1","level":0,"id":"IGF1-OTX2-physical","target":"OTX2"},"position":{},"group":"edges","removed":false,"selected":false,"selectable":true,"locked":false,"grabbable":true,"classes":"physical"},{"data":{"ewidth":3,"source":"MAPK8","level":1,"id":"MAPK8-HNRNPK-physical","target":"HNRNPK"},"position":{},"group":"edges","removed":false,"selected":false,"selectable":true,"locked":false,"grabbable":true,"classes":"physical"},{"data":{"ewidth":5,"source":"ATXN7","level":1,"id":"ATXN7-KAT2B-physical","target":"KAT2B"},"position":{},"group":"edges","removed":false,"selected":false,"selectable":true,"locked":false,"grabbable":true,"classes":"physical"},{"data":{"ewidth":1,"source":"ATXN7","level":1,"id":"ATXN7-KAT2B-unknown","target":"KAT2B"},"position":{},"group":"edges","removed":false,"selected":false,"selectable":true,"locked":false,"grabbable":true,"classes":"unknown"},{"data":{"ewidth":2,"source":"MAPK8","level":1,"id":"MAPK8-MAPK8-physical","target":"MAPK8"},"position":{},"group":"edges","removed":false,"selected":false,"selectable":true,"locked":false,"grabbable":true,"classes":"physical"},{"data":{"ewidth":5,"source":"SMAD4","level":1,"id":"SMAD4-SMAD4-physical","target":"SMAD4"},"position":{},"group":"edges","removed":false,"selected":false,"selectable":true,"locked":false,"grabbable":true,"classes":"physical"},{"data":{"ewidth":1,"source":"LIF","level":1,"id":"LIF-IGF1-physical","target":"IGF1"},"position":{},"group":"edges","removed":false,"selected":false,"selectable":true,"locked":false,"grabbable":true,"classes":"physical"},{"data":{"ewidth":4,"source":"HNRNPK","level":1,"id":"HNRNPK-KAT2B-physical","target":"KAT2B"},"position":{},"group":"edges","removed":false,"selected":false,"selectable":true,"locked":false,"grabbable":true,"classes":"physical"},{"data":{"ewidth":8,"source":"HNRNPK","level":1,"id":"HNRNPK-HNRNPK-physical","target":"HNRNPK"},"position":{},"group":"edges","removed":false,"selected":false,"selectable":true,"locked":false,"grabbable":true,"classes":"physical"},{"data":{"ewidth":1,"source":"ESR1","level":1,"id":"ESR1-KAT2B-physical","target":"KAT2B"},"position":{},"group":"edges","removed":false,"selected":false,"selectable":true,"locked":false,"grabbable":true,"classes":"physical"},{"data":{"ewidth":1,"source":"OTX2","level":0,"id":"OTX2-IGF1-physical","target":"IGF1"},"position":{},"group":"edges","removed":false,"selected":false,"selectable":true,"locked":false,"grabbable":true,"classes":"physical"},{"data":{"ewidth":1,"source":"ESR1","level":1,"id":"ESR1-PIAS3-physical","target":"PIAS3"},"position":{},"group":"edges","removed":false,"selected":false,"selectable":true,"locked":false,"grabbable":true,"classes":"physical"},{"data":{"ewidth":2,"source":"NCOA2","level":1,"id":"NCOA2-ESR1-physical","target":"ESR1"},"position":{},"group":"edges","removed":false,"selected":false,"selectable":true,"locked":false,"grabbable":true,"classes":"physical"},{"data":{"ewidth":1,"source":"IGF1","level":1,"id":"IGF1-MAPK8-physical","target":"MAPK8"},"position":{},"group":"edges","removed":false,"selected":false,"selectable":true,"locked":false,"grabbable":true,"classes":"physical"},{"data":{"ewidth":4,"source":"KAT2B","level":1,"id":"KAT2B-HNRNPK-physical","target":"HNRNPK"},"position":{},"group":"edges","removed":false,"selected":false,"selectable":true,"locked":false,"grabbable":true,"classes":"physical"},{"data":{"ewidth":1,"source":"OTX2","level":1,"id":"OTX2-OTX2-physical","target":"OTX2"},"position":{},"group":"edges","removed":false,"selected":false,"selectable":true,"locked":false,"grabbable":true,"classes":"physical"},{"data":{"ewidth":1,"source":"OTX2","level":1,"id":"OTX2-OTX2-unknown","target":"OTX2"},"position":{},"group":"edges","removed":false,"selected":false,"selectable":true,"locked":false,"grabbable":true,"classes":"unknown"}],"nodes":[{"data":{"name":"HNRNPK","level":0,"color":"#feffc0","inheritance_pattern":0,"nvariants":17,"exp":"17.8065313153223","gene_disease":0,"id":"HNRNPK"},"position":{"x":-318.30325216920426,"y":-489.3000035311707},"group":"nodes","removed":false,"selected":false,"selectable":true,"locked":false,"grabbable":true,"classes":"skeleton"},{"data":{"name":"SMAD4","level":0,"color":"#f6fbd0","inheritance_pattern":0,"nvariants":17,"exp":"13.9185080874628","gene_disease":0,"id":"SMAD4"},"position":{"x":-101.47541418693557,"y":-680.9420867245943},"group":"nodes","removed":false,"selected":false,"selectable":true,"locked":false,"grabbable":true,"classes":"skeleton"},{"data":{"name":"NR1D1","level":0,"color":"#fca55d","inheritance_pattern":0,"nvariants":4,"exp":"12.4946159178721","gene_disease":0,"id":"NR1D1"},"position":{"x":-419.6647325833965,"y":-610.2929051733529},"group":"nodes","removed":false,"selected":false,"selectable":true,"locked":false,"grabbable":true,"classes":"skeleton"},{"data":{"name":"PIAS3","level":0,"color":"#fed889","inheritance_pattern":0,"nvariants":29,"exp":"15.2753270961846","gene_disease":0,"id":"PIAS3"},"position":{"x":-236.12892545141435,"y":-762.287070680731},"group":"nodes","removed":false,"selected":false,"selectable":true,"locked":false,"grabbable":true,"classes":"skeleton"},{"data":{"name":"EDF1","level":0,"color":"#fcfec5","inheritance_pattern":0,"nvariants":9,"exp":"16.8941115628882","gene_disease":0,"id":"EDF1"},"position":{"x":-136.77761693241283,"y":-236.55211412888792},"group":"nodes","removed":false,"selected":false,"selectable":true,"locked":false,"grabbable":true,"classes":"skeleton"},{"data":{"name":"RORB","level":1,"color":"#fa9b58","inheritance_pattern":0,"nvariants":12,"exp":"11.5641191115289","gene_disease":0,"id":"RORB"},"position":{"x":-86.70835406893437,"y":-334.70494198802334},"group":"nodes","removed":false,"selected":false,"selectable":true,"locked":false,"grabbable":true,"classes":"lvl1"},{"data":{"name":"MAPK8","level":0,"color":"#fff6b1","inheritance_pattern":0,"nvariants":7,"exp":"10.4844502815181","gene_disease":0,"id":"MAPK8"},"position":{"x":-195.71974258874005,"y":-533.625504567004},"group":"nodes","removed":false,"selected":false,"selectable":true,"locked":false,"grabbable":true,"classes":"skeleton"},{"data":{"name":"NR2E3","level":-1,"color":"#f1fad9","inheritance_pattern":3,"nvariants":26,"exp":"12.1697328166761","gene_disease":3,"id":"NR2E3"},"position":{"x":-432.745056196935,"y":-795.4746704200793},"group":"nodes","removed":false,"selected":false,"selectable":true,"locked":false,"grabbable":true,"classes":"driver both"},{"data":{"name":"KAT2B","level":0,"color":"#000000","inheritance_pattern":0,"nvariants":32,"exp":"NA","gene_disease":0,"id":"KAT2B"},"position":{"x":-682.0504455943731,"y":-364.2139528633081},"group":"nodes","removed":false,"selected":false,"selectable":true,"locked":false,"grabbable":true,"classes":"skeleton"},{"data":{"name":"NCOA2","level":0,"color":"#f2fad6","inheritance_pattern":0,"nvariants":33,"exp":"13.0512653651977","gene_disease":0,"id":"NCOA2"},"position":{"x":-558.7653930970548,"y":-601.7117773722329},"group":"nodes","removed":false,"selected":true,"selectable":true,"locked":false,"grabbable":true,"classes":"skeleton"},{"data":{"name":"CRX","level":-1,"color":"#fdb769","inheritance_pattern":3,"nvariants":16,"exp":"12.1906465037376","gene_disease":2,"id":"CRX"},"position":{"x":-532.4856444941788,"y":-485.6839549976318},"group":"nodes","removed":false,"selected":false,"selectable":true,"locked":false,"grabbable":true,"classes":"driver non-syndromic"},{"data":{"name":"NRL","level":-1,"color":"#a50026","inheritance_pattern":3,"nvariants":11,"exp":"18.5567747882231","gene_disease":3,"id":"NRL"},"position":{"x":-158.27276790878196,"y":-345.1052787229417},"group":"nodes","removed":false,"selected":false,"selectable":true,"locked":false,"grabbable":true,"classes":"driver both"},{"data":{"name":"FIZ1","level":1,"color":"#fffebe","inheritance_pattern":0,"nvariants":17,"exp":"12.9269852474324","gene_disease":0,"id":"FIZ1"},"position":{"x":-268.9051134174861,"y":-238.74071683854007},"group":"nodes","removed":false,"selected":false,"selectable":true,"locked":false,"grabbable":true,"classes":"lvl1"},{"data":{"name":"ESR1","level":0,"color":"#fff6b1","inheritance_pattern":0,"nvariants":23,"exp":"12.5991963014616","gene_disease":0,"id":"ESR1"},"position":{"x":-607.9442483504821,"y":-672.4906643980993},"group":"nodes","removed":false,"selected":false,"selectable":true,"locked":false,"grabbable":true,"classes":"skeleton"},{"data":{"name":"PRKN","level":0,"color":"#000000","inheritance_pattern":0,"nvariants":null,"exp":"NA","gene_disease":0,"id":"PRKN"},"position":{"x":-394.13821779011647,"y":-540.0465715209536},"group":"nodes","removed":false,"selected":false,"selectable":true,"locked":false,"grabbable":true,"classes":"skeleton"},{"data":{"name":"KAT2A","level":0,"color":"#f2fad6","inheritance_pattern":0,"nvariants":46,"exp":"13.5421299597394","gene_disease":0,"id":"KAT2A"},"position":{"x":-679.1979144392434,"y":-601.3032200503897},"group":"nodes","removed":false,"selected":false,"selectable":true,"locked":false,"grabbable":true,"classes":"skeleton"},{"data":{"name":"OTX2","level":-1,"color":"#a50026","inheritance_pattern":1,"nvariants":9,"exp":"16.3971184831666","gene_disease":3,"id":"OTX2"},"position":{"x":-639.4982110156185,"y":-243.8253923540787},"group":"nodes","removed":false,"selected":false,"selectable":true,"locked":false,"grabbable":true,"classes":"driver both"},{"data":{"name":"LIF","level":0,"color":"#fffdbc","inheritance_pattern":0,"nvariants":8,"exp":"12.8724064226374","gene_disease":0,"id":"LIF"},"position":{"x":-506.5376211725518,"y":-317.73386417145355},"group":"nodes","removed":false,"selected":false,"selectable":true,"locked":false,"grabbable":true,"classes":"skeleton"},{"data":{"name":"ATXN7","level":-1,"color":"#feefa6","inheritance_pattern":1,"nvariants":41,"exp":"9.70524060867933","gene_disease":2,"id":"ATXN7"},"position":{"x":-788.5184785196981,"y":-487.6069489500995},"group":"nodes","removed":false,"selected":false,"selectable":true,"locked":false,"grabbable":true,"classes":"driver non-syndromic"},{"data":{"name":"IGF1","level":0,"color":"#fffebe","inheritance_pattern":0,"nvariants":5,"exp":"13.5687593469444","gene_disease":0,"id":"IGF1"},"position":{"x":-396.5734690643836,"y":-242.48622120937938},"group":"nodes","removed":false,"selected":false,"selectable":true,"locked":false,"grabbable":true,"classes":"skeleton"}]}
